# Supplementary material for: Hand-foot skin reaction associated with vascular endothelial growth factor receptor tyrosine kinase inhibitors: a FAERS-based pharmacovigilance study
Source: Front Med (Lausanne). 2026 Jun 4;13:1796543. doi: 10.3389/fmed.2026.1796543 (PMC13275275; doi:10.3389/fmed.2026.1796543)
Supplement: Supplementary file 2 [file Table_2.XLSX]

## Sheet: Supplementary Table 2
Supplementary Table 2. Demographic results
Characteristics	Overall	Sorafenib	Regorafenib	Cabozantinib	Lenvatinib	Pazopanib	Axitinib	Sunitinib	Fruquintinib	Vandetanib	Tivozanib	Ponatinib
Total Cases	8668	2110	1164	2603	676	259	336	1403	70	11	34	2
Gender
Femal	2830 (32.6%)	604 (28.6%)	451 (38.7%)	729 (28.0%)	340 (50.3%)	148 (57.1%)	97 (28.9%)	482 (34.4%)	29 (41.4%)	4 (36.4%)	0 (0%)	1 (50.0%)
Male	5328 (61.5%)	1419 (67.3%)	651 (55.9%)	1711 (65.7%)	321 (47.5%)	93 (35.9%)	212 (63.1%)	825 (58.8%)	32 (45.7%)	7 (63.6%)	2 (5.9%)	0 (0%)
Unknown	510 (5.9%)	87 (4.1%)	62 (5.3%)	163 (6.3%)	15 (2.2%)	18 (6.9%)	27 (8.0%)	96 (6.8%)	9 (12.9%)	0 (0%)	32 (94.1%)	1 (50.0%)
Age
＜18	46 (0.5%)	20 (0.95%)	7 (0.6%)	12 (0.5%)	1 (0.15%)	4 (0.1%)	0 (0%)	2 (0.1%)	0 (0%)	0 (0%)	0 (0%)	0 (0%)
18-64	3326 (38.4%)	884 (41.9%)	551 (47.3%)	752 (28.9%)	213 (31.5%)	110 (42.5%)	163 (48.5%)	621 (44.3%)	27 (38.6%)	4 (36.4%)	0 (0%)	1 (50.0%)
≥65	3399 (39.2%)	977 (46.3%)	419 (36.0%)	981 (37.7%)	277 (10.6%)	67 (25.9%)	128 (38.1%)	527 (37.6%)	18 (25.7%)	4 (36.4%)	1 (2.94%)	0 (0%)
Unknown	1897 (21.9%)	229 (14.2%)	187 (16.1%)	858 (33.0%)	185 (7.1%)	78 (30.1%)	45 (13.4%)	253 (18.0%)	25 (35.7%)	3 (27.3%)	33 (97.1%)	1(50.0%)
Weight
<50 kg	264 (3.0%)	130 (6.2%)	29 (2.5%)	32 (1.2%)	32 (4.7%)	7 (2.7%)	7 (2.1%)	23 (1.6%)	2 (2.9%)	1 (9.1%)	0 (0%)	1 (50.0%)
>100 kg	186 (2.1%)	26 (1.2%)	15 (1.3%)	37 (1.4%)	14 (2.1%)	5 (1.9%)	19 (5.7%)	68 (4.8%)	2 (2.9%)	0 (0%)	0 (0%)	0 (0%)
50-100 kg	1862 (21.5%)	654 (31.0%)	179 (15.4%)	282 (10.8%)	178 (26.3%)	75 (29.0%)	44 (13.1%)	428 (30.5%)	16 (22.9%)	6 (54.5%)	0 (0%)	0 (0%)
Unknown	6356 (73.3%)	1300 (61.6%)	941 (80.8%)	2252 (86.5%)	452 (66.9%)	172 (66.4%)	266 (79.2%)	884 (63.0%)	50 (71.4%)	4 (36.4%)	34 (100%)	1 (50.0%)
Reporting year
2006	85 (1.0%)	77 (3.6%)	0 (0%)	0 (0%)	0 (0%)	0 (0%)	0 (0%)	8 (0.6%)	0 (0%)	0 (0%)	0 (0%)	0 (0%)
2007	90 (1.0%)	79 (3.7%)	0 (0%)	0 (0%)	0 (0%)	0 (0%)	0 (0%)	11 (0.8%)	0 (0%)	0 (0%)	0 (0%)	0 (0%)
2008	86 (1.0%)	75 (3.6%)	0 (0%)	0 (0%)	0 (0%)	0 (0%)	0 (0%)	11 (0.8%)	0 (0%)	0 (0%)	0 (0%)	0 (0%)
2009	173 (2.0%)	139 (6.6%)	0 (0%)	0 (0%)	0 (0%)	0 (0%)	0 (0%)	34 (2.4%)	0 (0%)	0 (0%)	0 (0%)	0 (0%)
2010	419 (4.8%)	301 (14.3%)	0 (0%)	0 (0%)	0 (0%)	2 (0.8%)	0 (0%)	116 (8.3%)	0 (0%)	0 (0%)	0 (0%)	0 (0%)
2011	338 (3.9%)	247 (11.7%)	0 (0%)	0 (0%)	0 (0%)	12 (4.6%)	0 (0%)	78 (5.6%)	0 (0%)	1 (9.1%)	0 (0%)	0 (0%)
2012	240 (2.8%)	139 (6.6%)	6 (0.5%)	0 (0%)	0 (0%)	11 (4.2%)	6 (1.8%)	76 (5.4%)	0 (0%)	2 (18.2%)	0 (0%)	0 (0%)
2013	381 (4.4%)	114 (5.4%)	102 (8.8%)	23 (0.9%)	0 (0%)	20 (7.7%)	14 (4.2%)	108 (7.7%)	0 (0%)	0 (0%)	0 (0%)	0 (0%)
2014	356 (4.1%)	99 (4.7%)	117 (10.1%)	13 (0.5%)	0 (0%)	23 (8.9%)	22 (6.5%)	82 (5.8%)	0 (0%)	0 (0%)	0 (0%)	0 (0%)
2015	474 (5.5%)	104 (4.9%)	94 (8.1%)	28 (1.1%)	7 (1.0%)	26 (10.0%)	16 (4.8%)	196 (14.0%)	0 (0%)	2 (18.2%)	0 (0%)	1 (50.0%)
2016	405 (4.7%)	97 (4.6%)	91 (7.8%)	10 (0.4%)	25 (3.7%)	23 (8.9%)	14 (4.2%)	145 (10.3%)	0 (0%)	0 (0%)	0 (0%)	0 (0%)
2017	534 (6.2%)	128 (6.1%)	169 (14.5%)	63 (2.4%)	32 (4.7%)	16 (6.2%)	10 (3.0%)	115 (8.2%)	0 (0%)	0 (0%)	0 (0%)	0 (0%)
2018	699 (8.1%)	180 (8.5%)	145 (12.5%)	136 (5.2%)	71 (10.5%)	25 (9.7%)	18 (5.4%)	123 (8.8%)	0 (0%)	1 (9.1%)	0 (0%)	0 (0%)
2019	694 (8.0%)	125 (5.9%)	101 (8.7%)	217 (8.3%)	97 (14.3%)	24 (9.3%)	28 (8.3%)	101 (7.2%)	0 (0%)	1 (9.1%)	0 (0%)	0 (0%)
2020	508 (5.9%)	78 (3.7%)	86 (7.4%)	188 (7.2%)	47 (7.0%)	17 (6.6%)	31 (9.2%)	60 (4.3%)	0 (0%)	1 (9.1%)	0 (0%)	0 (0%)
2021	602 (6.9%)	37 (1.8%)	87 (7.5%)	324 (12.4%)	45 (6.7%)	19 (7.3%)	38 (11.3%)	52 (3.7%)	0 (0%)	0 (0%)	0 (0%)	0 (0%)
2022	746 (8.6%)	43 (2.0%)	48 (4.1%)	462 (17.7%)	66 (9.8%)	17 (6.6%)	61 (18.2%)	36 (2.6%)	0 (0%)	1 (9.1%)	12 (35.3%)	0 (0%)
2023	721 (8.3%)	33 (1.6%)	60 (5.2%)	408 (15.7%)	128 (18.9%)	17 (6.6%)	38 (11.3%)	18 (1.3%)	4 (5.7%)	1 (9.1%)	14 (41.2%)	0 (0%)
2024	667 (7.7%)	13 (0.6%)	46 (4.0%)	437 (16.8%)	102 (15.1%)	5 (1.9%)	22 (6.5%)	16 (1.1%)	24 (34.3%)	1 (9.1%)	1 (2.9%)	0 (0%)
2025	450 (5.2%)	2 (0.1%)	12 (1.0%)	294 (11.3%)	56 (8.3%)	2 (0.8%)	18 (5.4%)	17 (1.2%)	42 (60.0%)	0 (0%)	7 (20.6%)	0 (0%)
Reporter type
Consumer	2278 (26.3%)	260 (12.3%)	262 (22.5%)	1059 (40.7%)	87 (12.9%)	84 (32.4%)	41 (12.2%)	449 (32.0%)	7 (10.0%)	3 (27.3%)	26 (76.5%)	0 (0%)
Health Professional	566 (6.5%)	64 (3.0%)	75 (6.4%)	175 (6.7%)	39 (5.8%)	31 (12.0%)	116 (34.5%)	52 (3.7%)	11 (15.7%)	0 (0%)	3 (8.8%)	0 (0%)
Pharmacist	590 (6.8%)	81 (3.8%)	92 (7.9%)	170 (6.5%)	62 (9.2%)	18 (6.9%)	40 (11.9%)	112 (8.0%)	12 (17.1%)	1 (9.1%)	2 (5.9%)	0 (0%)
Physician	4126 (47.6%)	1285 (60.9%)	568 (48.8%)	1130 (43.4%)	468 (69.2%)	82 (31.7%)	89 (26.5%)	469 (33.4%)	25 (35.7%)	6 (54.5%)	2 (5.9%)	2 (100%)
Unknown	1108 (12.8%)	420 (19.9%)	167 (14.3%)	69 (2.7%)	20 (3.0%)	44 (17.0%)	50 (14.9%)	321 (22.9%)	15 (21.4%)	1 (9.1%)	1 (2.9%)	0 (0%)
Outcome
Congenital Anomaly	1 (0.0%)	1 (0.0%)	0 (0%)	0 (0%)	0 (0%)	0 (0%)	0 (0%)	0 (0%)	0 (0%)	0 (0%)	0 (0%)	0 (0%)
Death	812 (9.4%)	387 (18.3%)	114 (9.8%)	103 (4.0%)	54 (8.0%)	18 (6.9%)	16 (4.8%)	113 (8.1%)	6 (8.6%)	1 (9.1%)	0 (0%)	0 (0%)
Disability	145 (1.7%)	56 (2.7%)	9 (0.8%)	24 (0.9%)	26 (3.8%)	8 (3.1%)	2 (0.6%)	18 (1.3%)	2 (2.9%)	0 (0%)	0 (0%)	0 (0%)
Hospitalization	1612 (18.6%)	480 (22.7%)	202 (17.4%)	269 (10.3%)	332 (49.1%)	24 (9.3%)	42 (12.5%)	240 (17.1%)	17 (24.3%)	1 (9.1%)	5 (14.7%)	0 (0%)
Life-Threatening	84 (1.0%)	42 (2.0%)	17 (1.5%)	4 (0.2%)	8 (1.2%)	4 (1.5%)	0 (0%)	9 (0.6%)	0 (0%)	0 (0%)	0 (0%)	0 (0%)
Other	6014 (69.4%)	1144 (54.2%)	822 (70.6%)	2203 (84.6%)	256 (37.9%)	205 (79.2%)	276 (82.1%)	1023 (72.9%)	45 (64.3%)	9 (81.8%)	29 (85.3%)	2 (100%)
reporter country
Afghanistan, Islamic Republic of	0 (0%)	0 (0%)	0 (0%)	0 (0%)	0 (0%)	0 (0%)	0 (0%)	0 (0%)	0 (0%)	0 (0%)	0 (0%)	0 (0%)
Albania, Republic of	1 (0.0%)	0 (0%)	0 (0%)	0 (0%)	0 (0%)	0 (0%)	0 (0%)	1 (0.1%)	0 (0%)	0 (0%)	0 (0%)	0 (0%)
Algeria, People's Democratic Republic of	7 (0.1%)	1 (0.0%)	2 (0.2%)	0 (0%)	0 (0%)	1 (0.4%)	0 (0%)	3 (0.2%)	0 (0%)	0 (0%)	0 (0%)	0 (0%)
American Samoa	0 (0%)	0 (0%)	0 (0%)	0 (0%)	0 (0%)	0 (0%)	0 (0%)	0 (0%)	0 (0%)	0 (0%)	0 (0%)	0 (0%)
Argentina, Argentine Republic	45 (0.5%)	14 (0.7%)	19 (1.6%)	0 (0%)	1 (0.1%)	0 (0%)	0 (0%)	11 (0.8%)	0 (0%)	0 (0%)	0 (0%)	0 (0%)
Armenia, Republic of	0 (0%)	0 (0%)	0 (0%)	0 (0%)	0 (0%)	0 (0%)	0 (0%)	0 (0%)	0 (0%)	0 (0%)	0 (0%)	0 (0%)
Australia, Commonwealth of	46 (0.5%)	8 (0.4%)	9 (0.8%)	15 (0.6%)	4 (0.6%)	0 (0%)	0 (0%)	7 (0.5%)	3 (4.3%)	0 (0%)	0 (0%)	0 (0%)
Austria, Republic of	40 (0.5%)	9 (0.4%)	13 (1.1%)	10 (0.4%)	1 (0.1%)	0 (0%)	0 (0%)	7 (0.5%)	0 (0%)	0 (0%)	0 (0%)	0 (0%)
Azerbaijan, Republic of	0 (0%)	0 (0%)	0 (0%)	0 (0%)	0 (0%)	0 (0%)	0 (0%)	0 (0%)	0 (0%)	0 (0%)	0 (0%)	0 (0%)
Bahamas, Commonwealth of the	0 (0%)	0 (0%)	0 (0%)	0 (0%)	0 (0%)	0 (0%)	0 (0%)	0 (0%)	0 (0%)	0 (0%)	0 (0%)	0 (0%)
Bahrain, Kingdom of	0 (0%)	0 (0%)	0 (0%)	0 (0%)	0 (0%)	0 (0%)	0 (0%)	0 (0%)	0 (0%)	0 (0%)	0 (0%)	0 (0%)
Bangladesh, People's Republic of	0 (0%)	0 (0%)	0 (0%)	0 (0%)	0 (0%)	0 (0%)	0 (0%)	0 (0%)	0 (0%)	0 (0%)	0 (0%)	0 (0%)
Belarus, Republic of	1 (0.0%)	0 (0%)	1 (0.1%)	0 (0%)	0 (0%)	0 (0%)	0 (0%)	0 (0%)	0 (0%)	0 (0%)	0 (0%)	0 (0%)
Belgium, Kingdom of	95 (1.1%)	44 (2.1%)	34 (2.9%)	11 (0.4%)	0 (0%)	0 (0%)	1 (0.3%)	5 (0.4%)	0 (0%)	0 (0%)	0 (0%)	0 (0%)
Bolivia, Republic of	0 (0%)	0 (0%)	0 (0%)	0 (0%)	0 (0%)	0 (0%)	0 (0%)	0 (0%)	0 (0%)	0 (0%)	0 (0%)	0 (0%)
Bosnia and Herzegovina	2 (0.0%)	1 (0.0%)	0 (0%)	0 (0%)	0 (0%)	0 (0%)	0 (0%)	1 (0.1%)	0 (0%)	0 (0%)	0 (0%)	0 (0%)
Brazil, Federative Republic of	86 (1.0%)	24 (1.1%)	21 (1.8%)	11 (0.4%)	0 (0%)	1 (0.4%)	1 (0.3%)	28 (2.0%)	0 (0%)	0 (0%)	0 (0%)	0 (0%)
Brunei Darussalam	0 (0%)	0 (0%)	0 (0%)	0 (0%)	0 (0%)	0 (0%)	0 (0%)	0 (0%)	0 (0%)	0 (0%)	0 (0%)	0 (0%)
Bulgaria, Republic of	8 (0.1%)	5 (0.2%)	1 (0.1%)	0 (0%)	0 (0%)	0 (0%)	0 (0%)	2 (0.1%)	0 (0%)	0 (0%)	0 (0%)	0 (0%)
Burkina Faso	0 (0%)	0 (0%)	0 (0%)	0 (0%)	0 (0%)	0 (0%)	0 (0%)	0 (0%)	0 (0%)	0 (0%)	0 (0%)	0 (0%)
Cambodia, Kingdom of	0 (0%)	0 (0%)	0 (0%)	0 (0%)	0 (0%)	0 (0%)	0 (0%)	0 (0%)	0 (0%)	0 (0%)	0 (0%)	0 (0%)
Canada	76 (0.9%)	8 (0.4%)	18 (1.5%)	27 (1.0%)	5 (0.7%)	2 (0.8%)	5 (1.5%)	11 (0.8%)	0 (0%)	0 (0%)	0 (0%)	0 (0%)
Cape Verde, Republic of	0 (0%)	0 (0%)	0 (0%)	0 (0%)	0 (0%)	0 (0%)	0 (0%)	0 (0%)	0 (0%)	0 (0%)	0 (0%)	0 (0%)
Chile, Republic of	2 (0.0%)	0 (0%)	1 (0.1%)	0 (0%)	0 (0%)	0 (0%)	0 (0%)	1 (0.1%)	0 (0%)	0 (0%)	0 (0%)	0 (0%)
China, People's Republic of	246 (2.8%)	92 (4.4%)	60 (5.2%)	1 (0.0%)	24 (3.6%)	9 (3.5%)	4 (1.2%)	41 (2.9%)	15 (21.4%)	0 (0%)	0 (0%)	0 (0%)
Colombia, Republic of	27 (0.3%)	14 (0.7%)	1 (0.1%)	3 (0.1%)	0 (0%)	2 (0.8%)	0 (0%)	7 (0.5%)	0 (0%)	0 (0%)	0 (0%)	0 (0%)
Costa Rica, Republic of	3 (0.0%)	2 (0.1%)	0 (0%)	0 (0%)	0 (0%)	0 (0%)	0 (0%)	1 (0.1%)	0 (0%)	0 (0%)	0 (0%)	0 (0%)
Cote d'Ivoire, Republic of	0 (0%)	0 (0%)	0 (0%)	0 (0%)	0 (0%)	0 (0%)	0 (0%)	0 (0%)	0 (0%)	0 (0%)	0 (0%)	0 (0%)
Croatia, Republic of	6 (0.1%)	3 (0.1%)	1 (0.1%)	0 (0%)	0 (0%)	1 (0.4%)	0 (0%)	1 (0.1%)	0 (0%)	0 (0%)	0 (0%)	0 (0%)
Cyprus, Republic of	5 (0.1%)	0 (0%)	0 (0%)	1 (0.0%)	0 (0%)	0 (0%)	0 (0%)	2 (0.1%)	2 (2.9%)	0 (0%)	0 (0%)	0 (0%)
Czech Republic	44 (0.5%)	5 (0.2%)	1 (0.1%)	20 (0.8%)	0 (0%)	4 (1.5%)	1 (0.3%)	13 (0.9%)	0 (0%)	0 (0%)	0 (0%)	0 (0%)
Denmark, Kingdom of	5 (0.1%)	2 (0.1%)	1 (0.1%)	1 (0.0%)	0 (0%)	0 (0%)	0 (0%)	1 (0.1%)	0 (0%)	0 (0%)	0 (0%)	0 (0%)
Dominican Republic	2 (0.0%)	0 (0%)	2 (0.2%)	0 (0%)	0 (0%)	0 (0%)	0 (0%)	0 (0%)	0 (0%)	0 (0%)	0 (0%)	0 (0%)
Ecuador, Republic of	1 (0.0%)	0 (0%)	1 (0.1%)	0 (0%)	0 (0%)	0 (0%)	0 (0%)	0 (0%)	0 (0%)	0 (0%)	0 (0%)	0 (0%)
Egypt, Arab Republic of	5 (0.1%)	1 (0.0%)	0 (0%)	0 (0%)	0 (0%)	1 (0.4%)	0 (0%)	3 (0.2%)	0 (0%)	0 (0%)	0 (0%)	0 (0%)
El Salvador, Republic of	1 (0.0%)	0 (0%)	1 (0.1%)	0 (0%)	0 (0%)	0 (0%)	0 (0%)	0 (0%)	0 (0%)	0 (0%)	0 (0%)	0 (0%)
Estonia, Republic of	0 (0%)	0 (0%)	0 (0%)	0 (0%)	0 (0%)	0 (0%)	0 (0%)	0 (0%)	0 (0%)	0 (0%)	0 (0%)	0 (0%)
Ethiopia, Federal Democratic Republic of	0 (0%)	0 (0%)	0 (0%)	0 (0%)	0 (0%)	0 (0%)	0 (0%)	0 (0%)	0 (0%)	0 (0%)	0 (0%)	0 (0%)
Finland, Republic of	4 (0.0%)	1 (0.0%)	2 (0.2%)	0 (0%)	0 (0%)	0 (0%)	0 (0%)	1 (0.1%)	0 (0%)	0 (0%)	0 (0%)	0 (0%)
France, French Republic	306 (3.5%)	63 (3.0%)	79 (6.8%)	82 (3.2%)	16 (2.4%)	11 (4.2%)	3 (0.9%)	48 (3.4%)	3 (4.3%)	1 (9.1%)	0 (0%)	0 (0%)
Gabon, Gabonese Republic	0 (0%)	0 (0%)	0 (0%)	0 (0%)	0 (0%)	0 (0%)	0 (0%)	0 (0%)	0 (0%)	0 (0%)	0 (0%)	0 (0%)
Georgia	0 (0%)	0 (0%)	0 (0%)	0 (0%)	0 (0%)	0 (0%)	0 (0%)	0 (0%)	0 (0%)	0 (0%)	0 (0%)	0 (0%)
Germany, Federal Republic of	142 (1.6%)	37 (1.8%)	6 (0.5%)	47 (1.8%)	5 (0.7%)	14 (5.4%)	2 (0.6%)	29 (2.1%)	1 (1.4%)	0 (0%)	0 (0%)	1 (50.0%)
Ghana, Republic of	0 (0%)	0 (0%)	0 (0%)	0 (0%)	0 (0%)	0 (0%)	0 (0%)	0 (0%)	0 (0%)	0 (0%)	0 (0%)	0 (0%)
Greece, Hellenic Republic	12 (0.1%)	3 (0.1%)	1 (0.1%)	3 (0.1%)	1 (0.1%)	1 (0.4%)	0 (0%)	3 (0.2%)	0 (0%)	0 (0%)	0 (0%)	0 (0%)
Guatemala, Republic of	2 (0.0%)	1 (0.0%)	1 (0.1%)	0 (0%)	0 (0%)	0 (0%)	0 (0%)	0 (0%)	0 (0%)	0 (0%)	0 (0%)	0 (0%)
Honduras, Republic of	4 (0.0%)	3 (0.1%)	1 (0.1%)	0 (0%)	0 (0%)	0 (0%)	0 (0%)	0 (0%)	0 (0%)	0 (0%)	0 (0%)	0 (0%)
Hong Kong, Special Administrative Region of China	14 (0.2%)	2 (0.1%)	6 (0.5%)	5 (0.2%)	0 (0%)	0 (0%)	0 (0%)	0 (0%)	1 (1.4%)	0 (0%)	0 (0%)	0 (0%)
Hungary, Republic of	57 (0.7%)	13 (0.6%)	17 (1.5%)	5 (0.2%)	0 (0%)	0 (0%)	2 (0.6%)	20 (1.4%)	0 (0%)	0 (0%)	0 (0%)	0 (0%)
Iceland, Republic of	1 (0.0%)	0 (0%)	0 (0%)	1 (0.0%)	0 (0%)	0 (0%)	0 (0%)	0 (0%)	0 (0%)	0 (0%)	0 (0%)	0 (0%)
India, Republic of	89 (1.0%)	10 (0.5%)	0 (0%)	1 (0.0%)	2 (0.3%)	13 (5.0%)	3 (0.9%)	60 (4.3%)	0 (0%)	0 (0%)	0 (0%)	0 (0%)
Indonesia, Republic of	31 (0.4%)	20 (0.9%)	11 (0.9%)	0 (0%)	0 (0%)	0 (0%)	0 (0%)	0 (0%)	0 (0%)	0 (0%)	0 (0%)	0 (0%)
Iran, Islamic Republic of	1 (0.0%)	1 (0.0%)	0 (0%)	0 (0%)	0 (0%)	0 (0%)	0 (0%)	0 (0%)	0 (0%)	0 (0%)	0 (0%)	0 (0%)
Iraq, Republic of	0 (0%)	0 (0%)	0 (0%)	0 (0%)	0 (0%)	0 (0%)	0 (0%)	0 (0%)	0 (0%)	0 (0%)	0 (0%)	0 (0%)
Ireland	32 (0.4%)	2 (0.1%)	3 (0.3%)	4 (0.2%)	0 (0%)	2 (0.8%)	3 (0.9%)	18 (1.3%)	0 (0%)	0 (0%)	0 (0%)	0 (0%)
Israel, State of	20 (0.2%)	1 (0.0%)	2 (0.2%)	3 (0.1%)	2 (0.3%)	0 (0%)	0 (0%)	10 (0.7%)	2 (2.9%)	0 (0%)	0 (0%)	0 (0%)
Italy, Italian Republic	158 (1.8%)	32 (1.5%)	25 (2.1%)	56 (2.2%)	18 (2.7%)	1 (0.4%)	3 (0.9%)	21 (1.5%)	1 (1.4%)	1 (9.1%)	0 (0%)	0 (0%)
Jamaica	0 (0%)	0 (0%)	0 (0%)	0 (0%)	0 (0%)	0 (0%)	0 (0%)	0 (0%)	0 (0%)	0 (0%)	0 (0%)	0 (0%)
Japan	2810 (32.4%)	991 (47.0%)	281 (24.1%)	860 (33.0%)	432 (63.9%)	52 (20.1%)	61 (18.2%)	110 (7.8%)	19 (27.1%)	3 (27.3%)	0 (0%)	1 (50.0%)
Jordan, Hashemite Kingdom of	0 (0%)	0 (0%)	0 (0%)	0 (0%)	0 (0%)	0 (0%)	0 (0%)	0 (0%)	0 (0%)	0 (0%)	0 (0%)	0 (0%)
Kazakhstan, Republic of	5 (0.1%)	1 (0.0%)	4 (0.3%)	0 (0%)	0 (0%)	0 (0%)	0 (0%)	0 (0%)	0 (0%)	0 (0%)	0 (0%)	0 (0%)
Kenya, Republic of	0 (0%)	0 (0%)	0 (0%)	0 (0%)	0 (0%)	0 (0%)	0 (0%)	0 (0%)	0 (0%)	0 (0%)	0 (0%)	0 (0%)
Korea, Democratic People's Republic of	0 (0%)	0 (0%)	0 (0%)	0 (0%)	0 (0%)	0 (0%)	0 (0%)	0 (0%)	0 (0%)	0 (0%)	0 (0%)	0 (0%)
Korea, Republic of	53 (0.6%)	35 (1.7%)	0 (0%)	8 (0.3%)	4 (0.6%)	5 (1.9%)	0 (0%)	1 (0.1%)	0 (0%)	0 (0%)	0 (0%)	0 (0%)
Kuwait, State of	0 (0%)	0 (0%)	0 (0%)	0 (0%)	0 (0%)	0 (0%)	0 (0%)	0 (0%)	0 (0%)	0 (0%)	0 (0%)	0 (0%)
Kyrgyz Republic	0 (0%)	0 (0%)	0 (0%)	0 (0%)	0 (0%)	0 (0%)	0 (0%)	0 (0%)	0 (0%)	0 (0%)	0 (0%)	0 (0%)
Latvia, Republic of	3 (0.0%)	0 (0%)	0 (0%)	0 (0%)	0 (0%)	3 (1.2%)	0 (0%)	0 (0%)	0 (0%)	0 (0%)	0 (0%)	0 (0%)
Lebanon, Lebanese Republic	1 (0.0%)	0 (0%)	1 (0.1%)	0 (0%)	0 (0%)	0 (0%)	0 (0%)	0 (0%)	0 (0%)	0 (0%)	0 (0%)	0 (0%)
Libyan Arab Jamahiriya	2 (0.0%)	0 (0%)	0 (0%)	0 (0%)	0 (0%)	0 (0%)	0 (0%)	2 (0.1%)	0 (0%)	0 (0%)	0 (0%)	0 (0%)
Lithuania, Republic of	10 (0.1%)	2 (0.1%)	5 (0.4%)	3 (0.1%)	0 (0%)	0 (0%)	0 (0%)	0 (0%)	0 (0%)	0 (0%)	0 (0%)	0 (0%)
Luxembourg, Grand Duchy of	1 (0.0%)	0 (0%)	1 (0.1%)	0 (0%)	0 (0%)	0 (0%)	0 (0%)	0 (0%)	0 (0%)	0 (0%)	0 (0%)	0 (0%)
Macao, Special Administrative Region of China	0 (0%)	0 (0%)	0 (0%)	0 (0%)	0 (0%)	0 (0%)	0 (0%)	0 (0%)	0 (0%)	0 (0%)	0 (0%)	0 (0%)
Macedonia, The Former Yugoslav Republic of	0 (0%)	0 (0%)	0 (0%)	0 (0%)	0 (0%)	0 (0%)	0 (0%)	0 (0%)	0 (0%)	0 (0%)	0 (0%)	0 (0%)
Madagascar, Republic of	0 (0%)	0 (0%)	0 (0%)	0 (0%)	0 (0%)	0 (0%)	0 (0%)	0 (0%)	0 (0%)	0 (0%)	0 (0%)	0 (0%)
Malaysia	17 (0.2%)	5 (0.2%)	2 (0.2%)	3 (0.1%)	2 (0.3%)	2 (0.8%)	1 (0.3%)	1 (0.1%)	0 (0%)	1 (9.1%)	0 (0%)	0 (0%)
Mali, Republic of	0 (0%)	0 (0%)	0 (0%)	0 (0%)	0 (0%)	0 (0%)	0 (0%)	0 (0%)	0 (0%)	0 (0%)	0 (0%)	0 (0%)
Malta, Republic of	0 (0%)	0 (0%)	0 (0%)	0 (0%)	0 (0%)	0 (0%)	0 (0%)	0 (0%)	0 (0%)	0 (0%)	0 (0%)	0 (0%)
Martinique	0 (0%)	0 (0%)	0 (0%)	0 (0%)	0 (0%)	0 (0%)	0 (0%)	0 (0%)	0 (0%)	0 (0%)	0 (0%)	0 (0%)
Mauritania, Islamic Republic of	0 (0%)	0 (0%)	0 (0%)	0 (0%)	0 (0%)	0 (0%)	0 (0%)	0 (0%)	0 (0%)	0 (0%)	0 (0%)	0 (0%)
Mauritius, Republic of	0 (0%)	0 (0%)	0 (0%)	0 (0%)	0 (0%)	0 (0%)	0 (0%)	0 (0%)	0 (0%)	0 (0%)	0 (0%)	0 (0%)
Mexico, United Mexican States	52 (0.6%)	38 (1.8%)	5 (0.4%)	6 (0.2%)	0 (0%)	1 (0.4%)	0 (0%)	2 (0.1%)	0 (0%)	0 (0%)	0 (0%)	0 (0%)
Moldova, Republic of	0 (0%)	0 (0%)	0 (0%)	0 (0%)	0 (0%)	0 (0%)	0 (0%)	0 (0%)	0 (0%)	0 (0%)	0 (0%)	0 (0%)
Montenegro, Republic of	3 (0.0%)	1 (0.0%)	0 (0%)	0 (0%)	0 (0%)	0 (0%)	1 (0.3%)	1 (0.1%)	0 (0%)	0 (0%)	0 (0%)	0 (0%)
Morocco, Kingdom of	5 (0.1%)	1 (0.0%)	0 (0%)	1 (0.0%)	0 (0%)	1 (0.4%)	0 (0%)	2 (0.1%)	0 (0%)	0 (0%)	0 (0%)	0 (0%)
Nepal, State of	0 (0%)	0 (0%)	0 (0%)	0 (0%)	0 (0%)	0 (0%)	0 (0%)	0 (0%)	0 (0%)	0 (0%)	0 (0%)	0 (0%)
Netherlands, Kingdom of the	29 (0.3%)	15 (0.7%)	6 (0.5%)	5 (0.2%)	1 (0.1%)	1 (0.4%)	0 (0%)	1 (0.1%)	0 (0%)	0 (0%)	0 (0%)	0 (0%)
New Zealand	2 (0.0%)	2 (0.1%)	0 (0%)	0 (0%)	0 (0%)	0 (0%)	0 (0%)	0 (0%)	0 (0%)	0 (0%)	0 (0%)	0 (0%)
Nicaragua, Republic of	0 (0%)	0 (0%)	0 (0%)	0 (0%)	0 (0%)	0 (0%)	0 (0%)	0 (0%)	0 (0%)	0 (0%)	0 (0%)	0 (0%)
Niger, Republic of	0 (0%)	0 (0%)	0 (0%)	0 (0%)	0 (0%)	0 (0%)	0 (0%)	0 (0%)	0 (0%)	0 (0%)	0 (0%)	0 (0%)
Nigeria, Federal Republic of	0 (0%)	0 (0%)	0 (0%)	0 (0%)	0 (0%)	0 (0%)	0 (0%)	0 (0%)	0 (0%)	0 (0%)	0 (0%)	0 (0%)
Norway, Kingdom of	2 (0.0%)	0 (0%)	0 (0%)	2 (0.1%)	0 (0%)	0 (0%)	0 (0%)	0 (0%)	0 (0%)	0 (0%)	0 (0%)	0 (0%)
Oman, Sultanate of	0 (0%)	0 (0%)	0 (0%)	0 (0%)	0 (0%)	0 (0%)	0 (0%)	0 (0%)	0 (0%)	0 (0%)	0 (0%)	0 (0%)
Pakistan, Islamic Republic of	0 (0%)	0 (0%)	0 (0%)	0 (0%)	0 (0%)	0 (0%)	0 (0%)	0 (0%)	0 (0%)	0 (0%)	0 (0%)	0 (0%)
Panama, Republic of	1 (0.0%)	0 (0%)	1 (0.1%)	0 (0%)	0 (0%)	0 (0%)	0 (0%)	0 (0%)	0 (0%)	0 (0%)	0 (0%)	0 (0%)
Paraguay, Republic of	0 (0%)	0 (0%)	0 (0%)	0 (0%)	0 (0%)	0 (0%)	0 (0%)	0 (0%)	0 (0%)	0 (0%)	0 (0%)	0 (0%)
Peru, Republic of	3 (0.0%)	2 (0.1%)	1 (0.1%)	0 (0%)	0 (0%)	0 (0%)	0 (0%)	0 (0%)	0 (0%)	0 (0%)	0 (0%)	0 (0%)
Philippines, Republic of the	1 (0.0%)	1 (0.0%)	0 (0%)	0 (0%)	0 (0%)	0 (0%)	0 (0%)	0 (0%)	0 (0%)	0 (0%)	0 (0%)	0 (0%)
Poland, Republic of	86 (1.0%)	7 (0.3%)	1 (0.1%)	35 (1.3%)	3 (0.4%)	5 (1.9%)	1 (0.3%)	34 (2.4%)	0 (0%)	0 (0%)	0 (0%)	0 (0%)
Portugal, Portuguese Republic	19 (0.2%)	7 (0.3%)	1 (0.1%)	3 (0.1%)	1 (0.1%)	1 (0.4%)	0 (0%)	6 (0.4%)	0 (0%)	0 (0%)	0 (0%)	0 (0%)
Puerto Rico, Commonwealth of	5 (0.1%)	1 (0.0%)	1 (0.1%)	0 (0%)	0 (0%)	0 (0%)	0 (0%)	3 (0.2%)	0 (0%)	0 (0%)	0 (0%)	0 (0%)
Qatar, State of	1 (0.0%)	0 (0%)	1 (0.1%)	0 (0%)	0 (0%)	0 (0%)	0 (0%)	0 (0%)	0 (0%)	0 (0%)	0 (0%)	0 (0%)
Romania	18 (0.2%)	4 (0.2%)	1 (0.1%)	1 (0.0%)	0 (0%)	0 (0%)	2 (0.6%)	10 (0.7%)	0 (0%)	0 (0%)	0 (0%)	0 (0%)
Russian Federation	49 (0.6%)	12 (0.6%)	2 (0.2%)	23 (0.9%)	8 (1.2%)	1 (0.4%)	2 (0.6%)	1 (0.1%)	0 (0%)	0 (0%)	0 (0%)	0 (0%)
Rwanda, Republic of	0 (0%)	0 (0%)	0 (0%)	0 (0%)	0 (0%)	0 (0%)	0 (0%)	0 (0%)	0 (0%)	0 (0%)	0 (0%)	0 (0%)
Saudi Arabia, Kingdom of	7 (0.1%)	2 (0.1%)	4 (0.3%)	1 (0.0%)	0 (0%)	0 (0%)	0 (0%)	0 (0%)	0 (0%)	0 (0%)	0 (0%)	0 (0%)
Senegal, Republic of	0 (0%)	0 (0%)	0 (0%)	0 (0%)	0 (0%)	0 (0%)	0 (0%)	0 (0%)	0 (0%)	0 (0%)	0 (0%)	0 (0%)
Serbia, Republic of	6 (0.1%)	1 (0.0%)	0 (0%)	2 (0.1%)	0 (0%)	1 (0.4%)	0 (0%)	2 (0.1%)	0 (0%)	0 (0%)	0 (0%)	0 (0%)
Singapore, Republic of	11 (0.1%)	3 (0.1%)	5 (0.4%)	3 (0.1%)	0 (0%)	0 (0%)	0 (0%)	0 (0%)	0 (0%)	0 (0%)	0 (0%)	0 (0%)
Slovakia (Slovak Republic)	1 (0.0%)	0 (0%)	0 (0%)	0 (0%)	0 (0%)	0 (0%)	0 (0%)	1 (0.1%)	0 (0%)	0 (0%)	0 (0%)	0 (0%)
Slovenia, Republic of	42 (0.5%)	11 (0.5%)	30 (2.6%)	1 (0.0%)	0 (0%)	0 (0%)	0 (0%)	0 (0%)	0 (0%)	0 (0%)	0 (0%)	0 (0%)
Solomon Islands	0 (0%)	0 (0%)	0 (0%)	0 (0%)	0 (0%)	0 (0%)	0 (0%)	0 (0%)	0 (0%)	0 (0%)	0 (0%)	0 (0%)
South Africa, Republic of	8 (0.1%)	2 (0.1%)	1 (0.1%)	0 (0%)	0 (0%)	0 (0%)	0 (0%)	5 (0.4%)	0 (0%)	0 (0%)	0 (0%)	0 (0%)
Spain, Kingdom of	92 (1.1%)	29 (1.4%)	23 (2.0%)	22 (0.8%)	3 (0.4%)	2 (0.8%)	0 (0%)	13 (0.9%)	0 (0%)	0 (0%)	0 (0%)	0 (0%)
Sri Lanka, Democratic Socialist Republic of	0 (0%)	0 (0%)	0 (0%)	0 (0%)	0 (0%)	0 (0%)	0 (0%)	0 (0%)	0 (0%)	0 (0%)	0 (0%)	0 (0%)
Sudan, Republic of	0 (0%)	0 (0%)	0 (0%)	0 (0%)	0 (0%)	0 (0%)	0 (0%)	0 (0%)	0 (0%)	0 (0%)	0 (0%)	0 (0%)
Suriname, Republic of	0 (0%)	0 (0%)	0 (0%)	0 (0%)	0 (0%)	0 (0%)	0 (0%)	0 (0%)	0 (0%)	0 (0%)	0 (0%)	0 (0%)
Sweden, Kingdom of	8 (0.1%)	4 (0.2%)	2 (0.2%)	0 (0%)	1 (0.1%)	0 (0%)	0 (0%)	1 (0.1%)	0 (0%)	0 (0%)	0 (0%)	0 (0%)
Switzerland, Swiss Confederation	23 (0.3%)	6 (0.3%)	5 (0.4%)	5 (0.2%)	0 (0%)	1 (0.4%)	0 (0%)	5 (0.4%)	1 (1.4%)	0 (0%)	0 (0%)	0 (0%)
Syrian Arab Republic	0 (0%)	0 (0%)	0 (0%)	0 (0%)	0 (0%)	0 (0%)	0 (0%)	0 (0%)	0 (0%)	0 (0%)	0 (0%)	0 (0%)
Taiwan	200 (2.3%)	30 (1.4%)	10 (0.9%)	40 (1.5%)	1 (0.1%)	0 (0%)	24 (7.1%)	95 (6.8%)	0 (0%)	0 (0%)	0 (0%)	0 (0%)
Tajikistan, Republic of	0 (0%)	0 (0%)	0 (0%)	0 (0%)	0 (0%)	0 (0%)	0 (0%)	0 (0%)	0 (0%)	0 (0%)	0 (0%)	0 (0%)
Tanzania, United Republic of	0 (0%)	0 (0%)	0 (0%)	0 (0%)	0 (0%)	0 (0%)	0 (0%)	0 (0%)	0 (0%)	0 (0%)	0 (0%)	0 (0%)
Thailand, Kingdom of	34 (0.4%)	8 (0.4%)	11 (0.9%)	6 (0.2%)	2 (0.3%)	3 (1.2%)	0 (0%)	4 (0.3%)	0 (0%)	0 (0%)	0 (0%)	0 (0%)
Trinidad and Tobago, Republic of	0 (0%)	0 (0%)	0 (0%)	0 (0%)	0 (0%)	0 (0%)	0 (0%)	0 (0%)	0 (0%)	0 (0%)	0 (0%)	0 (0%)
Tunisia, Tunisian Republic	2 (0.0%)	0 (0%)	0 (0%)	0 (0%)	0 (0%)	0 (0%)	0 (0%)	2 (0.1%)	0 (0%)	0 (0%)	0 (0%)	0 (0%)
Turkey, Republic of	16 (0.2%)	5 (0.2%)	3 (0.3%)	0 (0%)	0 (0%)	0 (0%)	1 (0.3%)	7 (0.5%)	0 (0%)	0 (0%)	0 (0%)	0 (0%)
Uganda, Republic of	0 (0%)	0 (0%)	0 (0%)	0 (0%)	0 (0%)	0 (0%)	0 (0%)	0 (0%)	0 (0%)	0 (0%)	0 (0%)	0 (0%)
Ukraine	0 (0%)	0 (0%)	0 (0%)	0 (0%)	0 (0%)	0 (0%)	0 (0%)	0 (0%)	0 (0%)	0 (0%)	0 (0%)	0 (0%)
United Arab Emirates	5 (0.1%)	2 (0.1%)	0 (0%)	0 (0%)	0 (0%)	0 (0%)	1 (0.3%)	2 (0.1%)	0 (0%)	0 (0%)	0 (0%)	0 (0%)
United Kingdom of Great Britain & Northern Ireland	96 (1.1%)	9 (0.4%)	7 (0.6%)	49 (1.9%)	2 (0.3%)	6 (2.3%)	4 (1.2%)	18 (1.3%)	1 (1.4%)	0 (0%)	0 (0%)	0 (0%)
United States Minor Outlying Islands	0 (0%)	0 (0%)	0 (0%)	0 (0%)	0 (0%)	0 (0%)	0 (0%)	0 (0%)	0 (0%)	0 (0%)	0 (0%)	0 (0%)
United States of America	3272 (37.7%)	442 (20.9%)	400 (34.4%)	1215 (46.7%)	130 (19.2%)	100 (38.6%)	210 (62.5%)	715 (51.0%)	21 (30.0%)	5 (45.5%)	34 (100%)	0 (0%)
United States Virgin Islands	0 (0%)	0 (0%)	0 (0%)	0 (0%)	0 (0%)	0 (0%)	0 (0%)	0 (0%)	0 (0%)	0 (0%)	0 (0%)	0 (0%)
Uruguay, Eastern Republic of	5 (0.1%)	1 (0.0%)	4 (0.3%)	0 (0%)	0 (0%)	0 (0%)	0 (0%)	0 (0%)	0 (0%)	0 (0%)	0 (0%)	0 (0%)
Uzbekistan, Republic of	0 (0%)	0 (0%)	0 (0%)	0 (0%)	0 (0%)	0 (0%)	0 (0%)	0 (0%)	0 (0%)	0 (0%)	0 (0%)	0 (0%)
Venezuela, Bolivarian Republic of	1 (0.0%)	1 (0.0%)	0 (0%)	0 (0%)	0 (0%)	0 (0%)	0 (0%)	0 (0%)	0 (0%)	0 (0%)	0 (0%)	0 (0%)
Vietnam, Socialist Republic of	12 (0.1%)	7 (0.3%)	4 (0.3%)	0 (0%)	1 (0.1%)	0 (0%)	0 (0%)	0 (0%)	0 (0%)	0 (0%)	0 (0%)	0 (0%)
Zimbabwe, Republic of	0 (0%)	0 (0%)	0 (0%)	0 (0%)	0 (0%)	0 (0%)	0 (0%)	0 (0%)	0 (0%)	0 (0%)	0 (0%)	0 (0%)
