# Supplementary material for: Hand-foot skin reaction associated with vascular endothelial growth factor receptor tyrosine kinase inhibitors: a FAERS-based pharmacovigilance study
Source: Front Med (Lausanne). 2026 Jun 4;13:1796543. doi: 10.3389/fmed.2026.1796543 (PMC13275275; doi:10.3389/fmed.2026.1796543)
Supplement: Supplementary file 4 [file Table_4.XLSX]

## Sheet: Supplementary Table 4
Supplementary Table 4. Time to onset results
A.The result of time to onset, gender, and age data of 2928 patients with HFSR induced by VEGFR-TKIs									B.The median onset time (interquartile range) and weibull distribution model of HFSR cases induced by VEGFR-TKIs						C.Subgroup of overall patients
Drugs	primaryid	Time to onset	sex	age					Drug	TTO(Median)	IQR(P25,P75)	α (95%CI)	β (95%CI)	Failure type	Sex	TTO(Median)	IQR(P25,P75)
Axitinib	232982832	14	M	85					Overall	16	7,42	39.47 (37.06-41.88)	0.63 (0.62-0.65)	Early failure	Female	14	7,40
Axitinib	92167062	159	M	82					Sorafenib	11	6,23	24.98 (22.43-27.53)	0.63 (0.61-0.66)	Early failure	Male	17	7,44
Axitinib	215208102	84	F	82					Regorafenib	11	5,19.5	20.07 (17.11-23.04)	0.72 (0.68-0.77)	Early failure	Age	TTO(Median)	IQR(P25,P75)
Axitinib	229432421	2		82					Cabozantinib	27	14,51.5	47.03 (42.79-51.27)	0.83 (0.79-0.87)	Early failure	≥65	15	7,35
Axitinib	93532334	252	F	79					Sunitinib	57	17184	130.01 (104.94-155.09)	0.63 (0.57-0.68)	Early failure	＜65	16	7,52
Axitinib	232526245	166	M	76					Lenvatinib	21	7,59	42.61 (33.22-52.01)	0.61 (0.56-0.66)	Early failure
Axitinib	198648163	45	F	76					Fruquintinib	14.5	7,28.25	25.53 (15.22-35.85)	0.91 (0.68-1.14)	Random failure
Axitinib	141913536	1	M	74					Axitinib	48	15.75,120.5	92.27 (50.81-133.73)	0.75 (0.57-0.93)	Early failure
Axitinib	185899981	6	M	74					Pazopanib	18	7,50	50.17 (32.52-67.82)	0.60 (0.51-0.68)	Early failure
Axitinib	95482022	95	M	73
Axitinib	229434071	4	M	71
Axitinib	237488372	6	F	71
Axitinib	96426192	315	M	7
Axitinib	172821141	31	F	7
Axitinib	199685401	603	F	7
Axitinib	163142602	14	M	69
Axitinib	254803841	7	M	68
Axitinib	163151111	94	M	66
Axitinib	240847493	14	F	66
Axitinib	249883331	51	M	65
Axitinib	105119742	14	F	65
Axitinib	200624279	588	F	65
Axitinib	248699273	21	M	63
Axitinib	8343469	35	M	63
Axitinib	207438836	183	F	63
Axitinib	141960761	31	M	62
Axitinib	199392721	119	M	62
Axitinib	165406491	21	F	62
Axitinib	197125869	121	M	6
Axitinib	248699292	63	M	6
Axitinib	170311781	57	F	6
Axitinib	176923767	92	F	6
Axitinib	109229252	42	M	59
Axitinib	199067024	597	F	58
Axitinib	149952051	70	M	49
Axitinib	170753573	44	M	47
Axitinib	206844212	159	M	43
Axitinib	93933761	29	M	38
Cabozantinib	204238741	7	M	9
Cabozantinib	219388641	90	M	9
Cabozantinib	219390481	28	M	9
Cabozantinib	219398951	11	M	9
Cabozantinib	219406931	21	M	9
Cabozantinib	234741411	39	M	9
Cabozantinib	234762331	28	M	9
Cabozantinib	236458372	35	M	9
Cabozantinib	249339041	26	M	9
Cabozantinib	249360491	80	M	88
Cabozantinib	204259971	30	M	87
Cabozantinib	247460552	28	F	87
Cabozantinib	249203901	35	M	86
Cabozantinib	234742441	34	M	85
Cabozantinib	219392813	35	M	84
Cabozantinib	234773521	63	M	84
Cabozantinib	100651421	13	M	83
Cabozantinib	164711631	74	M	83
Cabozantinib	234784361	21	M	83
Cabozantinib	249359281	49	M	83
Cabozantinib	188447651	51	F	83
Cabozantinib	204250561	454	M	82
Cabozantinib	215829471	7	M	82
Cabozantinib	249359781	78	M	82
Cabozantinib	253573101	34	M	82
Cabozantinib	234741361	61	F	82
Cabozantinib	212943852	10		82
Cabozantinib	139660691	178	M	81
Cabozantinib	181791849	34	M	81
Cabozantinib	188438491	50	M	81
Cabozantinib	204242101	7	M	81
Cabozantinib	249200761	680	M	81
Cabozantinib	249338211	26	M	81
Cabozantinib	178053597	15	M	8
Cabozantinib	180996821	6	M	8
Cabozantinib	188436341	21	M	8
Cabozantinib	188458311	56	M	8
Cabozantinib	200623322	8	M	8
Cabozantinib	204239111	21	M	8
Cabozantinib	204240411	18	M	8
Cabozantinib	204240661	15	M	8
Cabozantinib	204241671	4	M	8
Cabozantinib	204243161	52	M	8
Cabozantinib	204257391	14	M	8
Cabozantinib	204257501	17	M	8
Cabozantinib	204257671	13	M	8
Cabozantinib	204258851	24	M	8
Cabozantinib	204261701	30	M	8
Cabozantinib	204263071	13	M	8
Cabozantinib	204269531	14	M	8
Cabozantinib	209663503	82	M	8
Cabozantinib	219200982	14	M	8
Cabozantinib	219386901	14	M	8
Cabozantinib	219387181	341	M	8
Cabozantinib	219387791	22	M	8
Cabozantinib	219388731	18	M	8
Cabozantinib	219390525	14	M	8
Cabozantinib	219392831	14	M	8
Cabozantinib	219394831	27	M	8
Cabozantinib	219395261	36	M	8
Cabozantinib	219404821	21	M	8
Cabozantinib	219413741	35	M	8
Cabozantinib	219419021	11	M	8
Cabozantinib	219421621	75	M	8
Cabozantinib	219421991	14	M	8
Cabozantinib	234741751	28	M	8
Cabozantinib	234745591	10	M	8
Cabozantinib	234747381	28	M	8
Cabozantinib	234763121	12	M	8
Cabozantinib	234773191	14	M	8
Cabozantinib	234774261	88	M	8
Cabozantinib	234776171	31	M	8
Cabozantinib	234788271	36	M	8
Cabozantinib	248843762	35	M	8
Cabozantinib	249200891	58	M	8
Cabozantinib	249249851	28	M	8
Cabozantinib	249252981	35	M	8
Cabozantinib	249326691	43	M	8
Cabozantinib	249337541	56	M	8
Cabozantinib	249338531	7	M	8
Cabozantinib	249358031	49	M	8
Cabozantinib	249358191	13	M	8
Cabozantinib	204239271	11	F	8
Cabozantinib	204239491	28	F	8
Cabozantinib	204245311	18	F	8
Cabozantinib	204248771	16	F	8
Cabozantinib	204249031	28	F	8
Cabozantinib	204258341	3	F	8
Cabozantinib	219391651	56	F	8
Cabozantinib	219395501	28	F	8
Cabozantinib	219405011	20	F	8
Cabozantinib	219415201	14	F	8
Cabozantinib	222635491	28	F	8
Cabozantinib	234752241	14	F	8
Cabozantinib	239649092	14	F	8
Cabozantinib	249343241	61	F	8
Cabozantinib	249359181	14	F	8
Cabozantinib	199883472	28		8
Cabozantinib	249248191	14		8
Cabozantinib	249251181	48		8
Cabozantinib	171371491	42	M	79
Cabozantinib	183136132	14	M	79
Cabozantinib	188999371	59	M	79
Cabozantinib	204255341	11	M	79
Cabozantinib	219386741	49	M	79
Cabozantinib	219411191	13	M	79
Cabozantinib	234747611	20	M	79
Cabozantinib	234753551	18	M	79
Cabozantinib	245571601	109	M	79
Cabozantinib	188442551	55	F	79
Cabozantinib	212528432	608	F	79
Cabozantinib	144769121	28	M	78
Cabozantinib	188437801	52	M	78
Cabozantinib	198907683	7	M	78
Cabozantinib	234745751	35	M	78
Cabozantinib	234758841	19	M	78
Cabozantinib	234776141	38	M	78
Cabozantinib	234777961	26	M	78
Cabozantinib	182973192	189	F	78
Cabozantinib	204259401	21	F	78
Cabozantinib	206628162	136	F	78
Cabozantinib	207035421	35	F	78
Cabozantinib	217007913	32	F	78
Cabozantinib	219407411	21	F	78
Cabozantinib	228231952	7	F	78
Cabozantinib	234751121	32	F	78
Cabozantinib	144778211	28	M	77
Cabozantinib	170607672	32	M	77
Cabozantinib	183937781	20	M	77
Cabozantinib	185080221	57	M	77
Cabozantinib	188466131	53	M	77
Cabozantinib	200064192	19	M	77
Cabozantinib	200967352	20	M	77
Cabozantinib	202199032	46	M	77
Cabozantinib	204243221	14	M	77
Cabozantinib	204267011	102	M	77
Cabozantinib	219386312	24	M	77
Cabozantinib	234750301	21	M	77
Cabozantinib	249195431	35	M	77
Cabozantinib	249337831	7	M	77
Cabozantinib	249355861	18	M	77
Cabozantinib	173771781	26	F	77
Cabozantinib	188444401	6	F	77
Cabozantinib	204256001	12	F	77
Cabozantinib	159630949	12	M	76
Cabozantinib	173989467	21	M	76
Cabozantinib	188440441	190	M	76
Cabozantinib	188448031	42	M	76
Cabozantinib	188473061	14	M	76
Cabozantinib	215681921	50	M	76
Cabozantinib	234774461	21	M	76
Cabozantinib	112202021	99	F	76
Cabozantinib	183242922	92	F	76
Cabozantinib	185556983	7	F	76
Cabozantinib	193827344	2	F	76
Cabozantinib	204263531	5	F	76
Cabozantinib	151874422	44	M	75
Cabozantinib	172643711	14	M	75
Cabozantinib	188393261	29	M	75
Cabozantinib	188463131	2	M	75
Cabozantinib	189591766	3	M	75
Cabozantinib	204261711	306	M	75
Cabozantinib	204262851	21	M	75
Cabozantinib	219388081	7	M	75
Cabozantinib	219419841	21	M	75
Cabozantinib	234742541	45	M	75
Cabozantinib	234764281	3	M	75
Cabozantinib	238663282	7	M	75
Cabozantinib	249336901	72	M	75
Cabozantinib	249337031	14	M	75
Cabozantinib	166624812	1	F	75
Cabozantinib	234747901	30	F	75
Cabozantinib	234763841	28	F	75
Cabozantinib	249207911	10	F	75
Cabozantinib	188474941	7	M	74
Cabozantinib	197667125	7	M	74
Cabozantinib	204245761	15	M	74
Cabozantinib	204263721	27	M	74
Cabozantinib	216230241	21	M	74
Cabozantinib	219404711	59	M	74
Cabozantinib	219406591	8	M	74
Cabozantinib	219421751	436	M	74
Cabozantinib	223816642	21	M	74
Cabozantinib	234775571	42	M	74
Cabozantinib	234787801	14	M	74
Cabozantinib	251035121	35	M	74
Cabozantinib	188394911	236	F	74
Cabozantinib	194061222	65	F	74
Cabozantinib	204257471	6	F	74
Cabozantinib	204259181	7	F	74
Cabozantinib	204263781	27	F	74
Cabozantinib	204272151	42	F	74
Cabozantinib	234741731	21	F	74
Cabozantinib	139185512	271	M	73
Cabozantinib	144773161	37	M	73
Cabozantinib	151867981	48	M	73
Cabozantinib	151868341	105	M	73
Cabozantinib	188400181	2	M	73
Cabozantinib	188433721	37	M	73
Cabozantinib	188454061	22	M	73
Cabozantinib	192092744	42	M	73
Cabozantinib	204239161	12	M	73
Cabozantinib	204252291	9	M	73
Cabozantinib	204256801	14	M	73
Cabozantinib	206209835	43	M	73
Cabozantinib	219388361	21	M	73
Cabozantinib	234749721	34	M	73
Cabozantinib	242362074	35	M	73
Cabozantinib	247672221	44	M	73
Cabozantinib	173474121	156	F	73
Cabozantinib	204802912	21	F	73
Cabozantinib	225303091	34	F	73
Cabozantinib	234749441	308	F	73
Cabozantinib	249198051	133	F	73
Cabozantinib	172444173	1	M	72
Cabozantinib	188438921	27	M	72
Cabozantinib	188448401	32	M	72
Cabozantinib	188462321	237	M	72
Cabozantinib	188463751	73	M	72
Cabozantinib	191303462	19	M	72
Cabozantinib	196072372	57	M	72
Cabozantinib	198792072	6	M	72
Cabozantinib	204243281	17	M	72
Cabozantinib	204243651	5	M	72
Cabozantinib	219402604	28	M	72
Cabozantinib	219407631	34	M	72
Cabozantinib	240721091	14	M	72
Cabozantinib	246644052	31	M	72
Cabozantinib	249247841	20	M	72
Cabozantinib	203924713	145	F	72
Cabozantinib	204272252	30	F	72
Cabozantinib	219272302	26	F	72
Cabozantinib	232105613	16	F	72
Cabozantinib	234787321	10	F	72
Cabozantinib	235907751	10	F	72
Cabozantinib	251298132	32	F	72
Cabozantinib	249362091	28		72
Cabozantinib	141962732	21	M	71
Cabozantinib	188453961	14	M	71
Cabozantinib	204239101	213	M	71
Cabozantinib	204256361	55	M	71
Cabozantinib	208270291	11	M	71
Cabozantinib	219388031	22	M	71
Cabozantinib	219388241	28	M	71
Cabozantinib	219404911	341	M	71
Cabozantinib	223503138	3	M	71
Cabozantinib	226091952	18	M	71
Cabozantinib	234747751	15	M	71
Cabozantinib	169056127	1	F	71
Cabozantinib	174324952	10	F	71
Cabozantinib	188395971	111	F	71
Cabozantinib	234782331	54	F	71
Cabozantinib	249339621	239	F	71
Cabozantinib	131770542	28	M	7
Cabozantinib	136137221	36	M	7
Cabozantinib	144776901	52	M	7
Cabozantinib	154826071	28	M	7
Cabozantinib	154962374	28	M	7
Cabozantinib	158920641	434	M	7
Cabozantinib	158921061	18	M	7
Cabozantinib	159533772	50	M	7
Cabozantinib	184653643	7	M	7
Cabozantinib	188432481	200	M	7
Cabozantinib	188433571	200	M	7
Cabozantinib	188434571	14	M	7
Cabozantinib	188444892	28	M	7
Cabozantinib	188452141	14	M	7
Cabozantinib	190066752	56	M	7
Cabozantinib	195210661	14	M	7
Cabozantinib	198674891	56	M	7
Cabozantinib	199637541	4	M	7
Cabozantinib	200636861	13	M	7
Cabozantinib	204238541	7	M	7
Cabozantinib	204238781	4	M	7
Cabozantinib	204239081	14	M	7
Cabozantinib	204239821	79	M	7
Cabozantinib	204240281	7	M	7
Cabozantinib	204240571	26	M	7
Cabozantinib	204245241	57	M	7
Cabozantinib	204246571	203	M	7
Cabozantinib	204250541	28	M	7
Cabozantinib	204252611	49	M	7
Cabozantinib	204253531	35	M	7
Cabozantinib	204256161	20	M	7
Cabozantinib	204257291	37	M	7
Cabozantinib	204259351	6	M	7
Cabozantinib	204262201	22	M	7
Cabozantinib	204263161	14	M	7
Cabozantinib	204264431	28	M	7
Cabozantinib	204267041	76	M	7
Cabozantinib	204268381	30	M	7
Cabozantinib	204270041	137	M	7
Cabozantinib	204272871	63	M	7
Cabozantinib	219388901	42	M	7
Cabozantinib	219389861	21	M	7
Cabozantinib	219390741	93	M	7
Cabozantinib	219398881	17	M	7
Cabozantinib	219403921	12	M	7
Cabozantinib	219409821	28	M	7
Cabozantinib	219418831	304	M	7
Cabozantinib	223476852	21	M	7
Cabozantinib	230439983	21	M	7
Cabozantinib	234743131	53	M	7
Cabozantinib	234743391	29	M	7
Cabozantinib	234745771	52	M	7
Cabozantinib	234745831	57	M	7
Cabozantinib	234745931	21	M	7
Cabozantinib	234759841	182	M	7
Cabozantinib	234782471	30	M	7
Cabozantinib	234786731	609	M	7
Cabozantinib	234786801	35	M	7
Cabozantinib	249322631	21	M	7
Cabozantinib	249339181	15	M	7
Cabozantinib	249339521	21	M	7
Cabozantinib	249340401	13	M	7
Cabozantinib	249344641	7	M	7
Cabozantinib	249345251	44	M	7
Cabozantinib	181649451	7	F	7
Cabozantinib	188397131	7	F	7
Cabozantinib	188399361	14	F	7
Cabozantinib	188429901	42	F	7
Cabozantinib	204243451	32	F	7
Cabozantinib	204256511	8	F	7
Cabozantinib	204265141	128	F	7
Cabozantinib	211412487	6	F	7
Cabozantinib	234754811	21	F	7
Cabozantinib	234766051	51	F	7
Cabozantinib	234769061	7	F	7
Cabozantinib	234773711	5		7
Cabozantinib	249337631	8		7
Cabozantinib	151866501	94	M	69
Cabozantinib	1571565715	14	M	69
Cabozantinib	173184723	2	M	69
Cabozantinib	188443231	14	M	69
Cabozantinib	195671242	33	M	69
Cabozantinib	200581371	94	M	69
Cabozantinib	204249151	7	M	69
Cabozantinib	219522661	33	M	69
Cabozantinib	225354143	257	M	69
Cabozantinib	227467592	42	M	69
Cabozantinib	239697312	7	M	69
Cabozantinib	173718352	14	F	69
Cabozantinib	188450301	71	F	69
Cabozantinib	188455571	23	F	69
Cabozantinib	204242573	7	F	69
Cabozantinib	204249251	412	F	69
Cabozantinib	219406901	16	F	69
Cabozantinib	232058232	21	F	69
Cabozantinib	144823501	51	M	68
Cabozantinib	165328331	13	M	68
Cabozantinib	169672112	14	M	68
Cabozantinib	173487201	146	M	68
Cabozantinib	189473231	14	M	68
Cabozantinib	204241151	24	M	68
Cabozantinib	204242471	21	M	68
Cabozantinib	204243722	20	M	68
Cabozantinib	219388291	24	M	68
Cabozantinib	234745371	30	M	68
Cabozantinib	254589031	34	M	68
Cabozantinib	166627352	62	F	68
Cabozantinib	172643682	19	F	68
Cabozantinib	249325511	7	F	68
Cabozantinib	141224761	21	M	67
Cabozantinib	170556461	137	M	67
Cabozantinib	173470191	21	M	67
Cabozantinib	178565811	189	M	67
Cabozantinib	204264731	36	M	67
Cabozantinib	207239394	620	M	67
Cabozantinib	215696592	146	M	67
Cabozantinib	219526151	29	M	67
Cabozantinib	158922771	23	F	67
Cabozantinib	166632401	30	F	67
Cabozantinib	183313005	15	F	67
Cabozantinib	188463081	23	F	67
Cabozantinib	234742311	21	F	67
Cabozantinib	249255761	33	F	67
Cabozantinib	250506303	76	F	67
Cabozantinib	97967885	233	F	67
Cabozantinib	151874462	146	M	66
Cabozantinib	169636939	13	M	66
Cabozantinib	179027902	35	M	66
Cabozantinib	188438121	35	M	66
Cabozantinib	200765571	5	M	66
Cabozantinib	234743011	29	M	66
Cabozantinib	249197301	7	M	66
Cabozantinib	249320531	35	M	66
Cabozantinib	144774322	21	F	66
Cabozantinib	188397842	55	F	66
Cabozantinib	200200684	14	F	66
Cabozantinib	234745151	2	F	66
Cabozantinib	249203451	6	F	66
Cabozantinib	134908852	36	M	65
Cabozantinib	166631011	22	M	65
Cabozantinib	201009591	13	M	65
Cabozantinib	204268141	173	M	65
Cabozantinib	219393891	1	M	65
Cabozantinib	223929587	237	M	65
Cabozantinib	249204881	150	M	65
Cabozantinib	249251151	7	M	65
Cabozantinib	249549593	15	M	65
Cabozantinib	100654972	28	F	65
Cabozantinib	144776441	30	F	65
Cabozantinib	189169621	98	F	65
Cabozantinib	204261011	33	F	65
Cabozantinib	249195731	15	F	65
Cabozantinib	115650295	28	M	64
Cabozantinib	144770811	210	M	64
Cabozantinib	158920961	25	M	64
Cabozantinib	164173053	13	M	64
Cabozantinib	165289762	16	M	64
Cabozantinib	173461941	29	M	64
Cabozantinib	188474671	21	M	64
Cabozantinib	189395003	49	M	64
Cabozantinib	197545822	27	M	64
Cabozantinib	201461546	2	M	64
Cabozantinib	204252601	811	M	64
Cabozantinib	208272486	14	M	64
Cabozantinib	130522742	22	F	64
Cabozantinib	144770211	106	F	64
Cabozantinib	188434781	52	F	64
Cabozantinib	215621451	2	F	64
Cabozantinib	216664492	28	F	64
Cabozantinib	151863691	60	M	63
Cabozantinib	166620352	107	M	63
Cabozantinib	170503493	80	M	63
Cabozantinib	188439841	6	M	63
Cabozantinib	197535817	25	M	63
Cabozantinib	201268013	8	M	63
Cabozantinib	204238731	75	M	63
Cabozantinib	204244251	16	M	63
Cabozantinib	204250801	17	M	63
Cabozantinib	204264831	22	M	63
Cabozantinib	204268441	21	M	63
Cabozantinib	204271451	76	M	63
Cabozantinib	234751861	14	M	63
Cabozantinib	234762431	88	M	63
Cabozantinib	234787761	7	M	63
Cabozantinib	251242241	27	M	63
Cabozantinib	188452741	52	F	63
Cabozantinib	204239791	20	F	63
Cabozantinib	204253041	15	F	63
Cabozantinib	204275901	6	F	63
Cabozantinib	204277751	6	F	63
Cabozantinib	219403551	28	F	63
Cabozantinib	219404041	7	F	63
Cabozantinib	131773731	2	M	62
Cabozantinib	158919931	178	M	62
Cabozantinib	172789171	11	M	62
Cabozantinib	173474061	40	M	62
Cabozantinib	173489361	42	M	62
Cabozantinib	198003972	107	M	62
Cabozantinib	204238571	36	M	62
Cabozantinib	204257011	39	M	62
Cabozantinib	223773692	31	M	62
Cabozantinib	234775171	2	M	62
Cabozantinib	249245411	14	M	62
Cabozantinib	188461641	35	F	62
Cabozantinib	211766073	243	F	62
Cabozantinib	215292852	19	F	62
Cabozantinib	219417253	59	F	62
Cabozantinib	95946351	2	F	62
Cabozantinib	104193001	13	M	61
Cabozantinib	133981602	1	M	61
Cabozantinib	140223242	106	M	61
Cabozantinib	166635531	2	M	61
Cabozantinib	172538792	17	M	61
Cabozantinib	188471011	5	M	61
Cabozantinib	204240491	167	M	61
Cabozantinib	204264691	2	M	61
Cabozantinib	204268151	17	M	61
Cabozantinib	204274011	67	M	61
Cabozantinib	219392751	4	M	61
Cabozantinib	238932733	25	M	61
Cabozantinib	173479461	28	F	61
Cabozantinib	188446261	13	F	61
Cabozantinib	234751251	33	F	61
Cabozantinib	118661581	24	M	6
Cabozantinib	158930801	6	M	6
Cabozantinib	173461981	64	M	6
Cabozantinib	173462031	64	M	6
Cabozantinib	184169011	17	M	6
Cabozantinib	187453241	70	M	6
Cabozantinib	188435651	174	M	6
Cabozantinib	188443421	21	M	6
Cabozantinib	188449691	27	M	6
Cabozantinib	191760743	429	M	6
Cabozantinib	198421092	21	M	6
Cabozantinib	204238761	19	M	6
Cabozantinib	204245871	179	M	6
Cabozantinib	204247071	12	M	6
Cabozantinib	204252101	42	M	6
Cabozantinib	204262321	7	M	6
Cabozantinib	204264991	23	M	6
Cabozantinib	204268781	184	M	6
Cabozantinib	218604042	14	M	6
Cabozantinib	219388161	15	M	6
Cabozantinib	219391472	571	M	6
Cabozantinib	219397451	1	M	6
Cabozantinib	219401991	11	M	6
Cabozantinib	219423461	28	M	6
Cabozantinib	219425961	64	M	6
Cabozantinib	219525851	14	M	6
Cabozantinib	223836731	42	M	6
Cabozantinib	234746351	61	M	6
Cabozantinib	234748281	188	M	6
Cabozantinib	234748631	64	M	6
Cabozantinib	234755551	29	M	6
Cabozantinib	234756721	61	M	6
Cabozantinib	234762641	732	M	6
Cabozantinib	238023641	84	M	6
Cabozantinib	249245971	108	M	6
Cabozantinib	250223862	56	M	6
Cabozantinib	188434931	7	F	6
Cabozantinib	191598291	14	F	6
Cabozantinib	204240761	27	F	6
Cabozantinib	204242761	8	F	6
Cabozantinib	204261001	69	F	6
Cabozantinib	234749581	76	F	6
Cabozantinib	234752001	63	F	6
Cabozantinib	234778481	47	F	6
Cabozantinib	234785431	14	F	6
Cabozantinib	249200601	12	F	6
Cabozantinib	249251021	57	F	6
Cabozantinib	185557041	31		6
Cabozantinib	121059491	93	M	59
Cabozantinib	144771641	59	M	59
Cabozantinib	145071236	21	M	59
Cabozantinib	166633371	47	M	59
Cabozantinib	171977431	7	M	59
Cabozantinib	179027924	23	M	59
Cabozantinib	204258351	49	M	59
Cabozantinib	204260561	27	M	59
Cabozantinib	204261741	12	M	59
Cabozantinib	219400196	706	M	59
Cabozantinib	219424361	63	M	59
Cabozantinib	246367501	112	M	59
Cabozantinib	95952671	111	M	59
Cabozantinib	151301591	91	M	58
Cabozantinib	166620522	14	M	58
Cabozantinib	166622852	412	M	58
Cabozantinib	219394801	30	M	58
Cabozantinib	249203971	8	M	58
Cabozantinib	249336881	26	M	58
Cabozantinib	250310931	77	M	58
Cabozantinib	172797938	21	F	58
Cabozantinib	188462331	64	F	58
Cabozantinib	204266451	105	F	58
Cabozantinib	249245991	121	F	58
Cabozantinib	98464811	3	F	58
Cabozantinib	138190362	3	M	57
Cabozantinib	158928491	1	M	57
Cabozantinib	188436451	10	M	57
Cabozantinib	201139583	184	M	57
Cabozantinib	204241411	3	M	57
Cabozantinib	204256831	7	M	57
Cabozantinib	206432298	12	M	57
Cabozantinib	211205022	37	M	57
Cabozantinib	219414381	6	M	57
Cabozantinib	225284432	24	M	57
Cabozantinib	234748231	12	M	57
Cabozantinib	252145561	61	M	57
Cabozantinib	150476751	14	F	57
Cabozantinib	173487901	14	F	57
Cabozantinib	138563781	32	M	56
Cabozantinib	156348132	14	M	56
Cabozantinib	159628951	46	M	56
Cabozantinib	175422641	12	M	56
Cabozantinib	186204562	7	M	56
Cabozantinib	188433601	28	M	56
Cabozantinib	188441671	232	M	56
Cabozantinib	204242331	122	M	56
Cabozantinib	204245461	16	M	56
Cabozantinib	204248791	19	M	56
Cabozantinib	204264181	154	M	56
Cabozantinib	210820761	19	M	56
Cabozantinib	219395911	2	M	56
Cabozantinib	219422681	40	M	56
Cabozantinib	234743211	23	M	56
Cabozantinib	112202261	14	F	56
Cabozantinib	144770381	7	F	56
Cabozantinib	188441911	24	F	56
Cabozantinib	194465792	46	F	56
Cabozantinib	204252271	98	F	56
Cabozantinib	122437651	2		56
Cabozantinib	1607374913	3	M	55
Cabozantinib	188456911	71	M	55
Cabozantinib	204239841	38	M	55
Cabozantinib	204271441	39	M	55
Cabozantinib	204277681	116	M	55
Cabozantinib	234755001	43	M	55
Cabozantinib	234757931	89	M	55
Cabozantinib	234772311	495	M	55
Cabozantinib	249339331	46	M	55
Cabozantinib	125012071	18	F	55
Cabozantinib	188394641	247	F	55
Cabozantinib	204248101	2	F	55
Cabozantinib	204258201	409	F	55
Cabozantinib	113472272	99	M	54
Cabozantinib	144777281	142	M	54
Cabozantinib	183676502	8	M	54
Cabozantinib	204247261	7	M	54
Cabozantinib	233262071	50	M	54
Cabozantinib	246446541	14	M	54
Cabozantinib	204240801	1	F	54
Cabozantinib	219388511	5	F	54
Cabozantinib	219392131	25	F	54
Cabozantinib	158922211	17	M	53
Cabozantinib	173636531	17	M	53
Cabozantinib	204240221	81	M	53
Cabozantinib	204260821	50	M	53
Cabozantinib	204273461	110	M	53
Cabozantinib	234749521	77	M	53
Cabozantinib	234768661	273	M	53
Cabozantinib	234789671	28	M	53
Cabozantinib	243232262	100	M	53
Cabozantinib	243241872	7	M	53
Cabozantinib	249356031	62	M	53
Cabozantinib	109498082	89	F	53
Cabozantinib	188439871	144		53
Cabozantinib	234751711	30		53
Cabozantinib	151871131	88	M	52
Cabozantinib	188446951	45	M	52
Cabozantinib	204251941	38	M	52
Cabozantinib	204270491	146	M	52
Cabozantinib	173461961	14	F	52
Cabozantinib	234743191	16	F	52
Cabozantinib	131775721	48	M	51
Cabozantinib	188171322	7	M	51
Cabozantinib	188448561	1	M	51
Cabozantinib	219419491	25	M	51
Cabozantinib	234770661	11	M	51
Cabozantinib	144553191	28	F	51
Cabozantinib	188448861	69	F	51
Cabozantinib	183456964	8	M	5
Cabozantinib	188453311	16	M	5
Cabozantinib	193044891	25	M	5
Cabozantinib	193737291	3	M	5
Cabozantinib	200572918	25	M	5
Cabozantinib	204239981	13	M	5
Cabozantinib	204255061	7	M	5
Cabozantinib	204264971	18	M	5
Cabozantinib	216872613	14	M	5
Cabozantinib	219422901	149	M	5
Cabozantinib	234747031	28	M	5
Cabozantinib	234775121	59	M	5
Cabozantinib	188470941	29	F	5
Cabozantinib	188472711	22	F	5
Cabozantinib	213013783	271	F	5
Cabozantinib	155929841	114	M	49
Cabozantinib	179966389	32	M	49
Cabozantinib	197493942	7	M	49
Cabozantinib	204256151	75	M	49
Cabozantinib	219398091	12	M	49
Cabozantinib	219402181	23	M	49
Cabozantinib	234759981	69	M	49
Cabozantinib	249338181	7	F	49
Cabozantinib	204246631	16	M	48
Cabozantinib	180891253	24	F	48
Cabozantinib	131774401	21	M	47
Cabozantinib	158924751	63	M	47
Cabozantinib	219409321	15	M	47
Cabozantinib	234761631	63	M	47
Cabozantinib	1648028414	3	F	47
Cabozantinib	230884054	10	F	47
Cabozantinib	104192501	93	M	46
Cabozantinib	234748221	3	M	46
Cabozantinib	219401361	89	F	46
Cabozantinib	234748681	69	F	46
Cabozantinib	249252381	16	F	46
Cabozantinib	183882984	67	M	45
Cabozantinib	214117511	50	M	44
Cabozantinib	158921421	93	F	44
Cabozantinib	219420311	29	F	44
Cabozantinib	219388221	13	F	43
Cabozantinib	223775204	33	F	43
Cabozantinib	234758371	46	M	42
Cabozantinib	234753481	10	M	4
Cabozantinib	210702902	2	M	39
Cabozantinib	249341551	4	F	39
Cabozantinib	166627832	51	M	38
Cabozantinib	234765301	20	F	38
Cabozantinib	188437641	85	M	37
Cabozantinib	197805971	440	M	37
Cabozantinib	249245351	29	M	37
Cabozantinib	204260121	70	F	36
Cabozantinib	115649191	45	F	35
Cabozantinib	188392961	57	M	34
Cabozantinib	204245431	16	F	34
Cabozantinib	204267771	50	F	34
Cabozantinib	219394331	9	M	33
Cabozantinib	232762972	14	M	31
Cabozantinib	234745201	28	M	27
Cabozantinib	219395581	4	F	27
Cabozantinib	104628586	141	M	26
Cabozantinib	234770501	27	F	22
Cabozantinib	173467251	20	M	2
Cabozantinib	204256441	78	M	2
Cabozantinib	204261911	14	M	2
Cabozantinib	231913121	33	M	2
Cabozantinib	249338601	143	M	2
Cabozantinib	183941091	16	M	15
Cabozantinib	250069312	25	M	14
Cabozantinib	234745501	28	F	13
Cabozantinib	176673062	175	M
Cabozantinib	188447891	8	M
Cabozantinib	188473471	5	M
Cabozantinib	191491471	17	M
Cabozantinib	200461741	34	M
Cabozantinib	204243761	36	M
Cabozantinib	204244441	14	M
Cabozantinib	204244761	7	M
Cabozantinib	204245421	28	M
Cabozantinib	204248251	2	M
Cabozantinib	204256251	11	M
Cabozantinib	204258261	15	M
Cabozantinib	204265261	28	M
Cabozantinib	204269361	22	M
Cabozantinib	204875352	112	M
Cabozantinib	214662031	21	M
Cabozantinib	219386301	7	M
Cabozantinib	219387231	20	M
Cabozantinib	219388871	42	M
Cabozantinib	219389371	62	M
Cabozantinib	219412871	48	M
Cabozantinib	219422241	12	M
Cabozantinib	234743661	21	M
Cabozantinib	234744931	35	M
Cabozantinib	249250591	77	M
Cabozantinib	249321521	23	M
Cabozantinib	173462951	39	F
Cabozantinib	176632032	21	F
Cabozantinib	182591961	2	F
Cabozantinib	221849391	21	F
Cabozantinib	232910032	38	F
Cabozantinib	158927831	16
Cabozantinib	168298666	16
Cabozantinib	170396113	42
Cabozantinib	172319322	9
Cabozantinib	199199708	1
Cabozantinib	199792346	24
Cabozantinib	203520548	5
Cabozantinib	204266821	42
Cabozantinib	206683419	15
Cabozantinib	209519949	6
Cabozantinib	214115314	2
Cabozantinib	214212134	2
Cabozantinib	215660746	8
Cabozantinib	219400151	21
Cabozantinib	219409411	15
Cabozantinib	220896821	33
Cabozantinib	2216161215	5
Cabozantinib	223147548	14
Cabozantinib	223358008	5
Cabozantinib	223451195	28
Cabozantinib	226898666	21
Cabozantinib	2275210811	29
Cabozantinib	228884362	27
Cabozantinib	2294185812	12
Cabozantinib	231777493	14
Cabozantinib	233459785	62
Cabozantinib	234750211	139
Cabozantinib	236533811	25
Cabozantinib	237169822	28
Cabozantinib	237479967	28
Cabozantinib	237785645	18
Cabozantinib	239984535	28
Cabozantinib	241777183	33
Cabozantinib	2421239610	10
Cabozantinib	242542583	4
Cabozantinib	244224732	27
Cabozantinib	245785412	21
Cabozantinib	248531825	14
Cabozantinib	249393471	26
Cabozantinib	250090884	28
Cabozantinib	253626621	22
Fruquintinib	247690782	7	F	9
Fruquintinib	253214222	4	M	85
Fruquintinib	239804451	89	M	83
Fruquintinib	248671112	7	M	8
Fruquintinib	249150292	3	M	8
Fruquintinib	249252531	14	M	8
Fruquintinib	249459432	21	M	8
Fruquintinib	248988181	47	F	8
Fruquintinib	250246913	3	F	8
Fruquintinib	252640252	28	M	79
Fruquintinib	232344781	6	F	77
Fruquintinib	250339382	9	M	7
Fruquintinib	252180302	24	M	7
Fruquintinib	247916034	2	F	7
Fruquintinib	231774061	81	M	64
Fruquintinib	236027335	7	M	63
Fruquintinib	237495167	1	F	61
Fruquintinib	249832662	14	F	61
Fruquintinib	231774651	15	F	6
Fruquintinib	235050634	27	F	59
Fruquintinib	237869923	14	F	59
Fruquintinib	240019691	16	F	59
Fruquintinib	253778731	30	M	57
Fruquintinib	254464741	11	F	55
Fruquintinib	238629421	20	F	54
Fruquintinib	242105831	17	F	54
Fruquintinib	252179842	7	M	5
Fruquintinib	249832041	7	M	48
Fruquintinib	242480402	65	M	47
Fruquintinib	253887731	63	M	41
Fruquintinib	234300171	173	F	23
Fruquintinib	254331461	29	M
Lenvatinib	156440541	16	F	89
Lenvatinib	159632002	3	M	88
Lenvatinib	153148562	5	F	88
Lenvatinib	127370942	22	F	86
Lenvatinib	220759702	10	M	85
Lenvatinib	171799782	5	F	85
Lenvatinib	147910274	10	M	84
Lenvatinib	175772014	83	M	84
Lenvatinib	112922255	18	F	84
Lenvatinib	119894973	1	M	82
Lenvatinib	233277132	21	M	82
Lenvatinib	156937511	248	F	82
Lenvatinib	199051944	1	M	81
Lenvatinib	119883603	1	F	81
Lenvatinib	1227266410	26	F	81
Lenvatinib	122875243	7	F	81
Lenvatinib	123766723	2	F	81
Lenvatinib	121472254	110	M	8
Lenvatinib	151170848	28	F	8
Lenvatinib	218505651	121	F	8
Lenvatinib	219966131	1	F	8
Lenvatinib	241504141	96	F	8
Lenvatinib	110512941	57	M	79
Lenvatinib	138558842	10	M	79
Lenvatinib	153083095	6	M	79
Lenvatinib	168777341	13	M	79
Lenvatinib	200032021	193	M	79
Lenvatinib	247013321	15	M	79
Lenvatinib	213960501	2	F	79
Lenvatinib	136386443	4	M	78
Lenvatinib	113417254	28	F	78
Lenvatinib	151204033	8	F	78
Lenvatinib	155300582	21	F	78
Lenvatinib	230816201	82	F	78
Lenvatinib	132344242	2	F	77
Lenvatinib	228604671	15	F	77
Lenvatinib	160521882	6	M	76
Lenvatinib	170007532	14	M	76
Lenvatinib	172841701	22	F	76
Lenvatinib	210597192	21	F	76
Lenvatinib	212070753	77	F	76
Lenvatinib	222034922	8	F	76
Lenvatinib	232185771	21	F	76
Lenvatinib	126367502	395	M	75
Lenvatinib	145191457	7	M	75
Lenvatinib	222565673	40	M	75
Lenvatinib	230636382	23	M	75
Lenvatinib	129609646	2	F	75
Lenvatinib	137934396	7	F	75
Lenvatinib	161521492	17	F	75
Lenvatinib	180452242	98	F	75
Lenvatinib	230330231	37	F	75
Lenvatinib	232465351	17	F	75
Lenvatinib	233638111	28	F	75
Lenvatinib	149250633	8	M	74
Lenvatinib	160673553	63	M	74
Lenvatinib	166272064	8	M	74
Lenvatinib	172090231	2	M	74
Lenvatinib	206285591	63	M	74
Lenvatinib	157134916	59	F	74
Lenvatinib	208552131	151	F	74
Lenvatinib	242598775	12	F	74
Lenvatinib	161799083	14	M	73
Lenvatinib	207641651	528	M	73
Lenvatinib	230298091	113	M	73
Lenvatinib	123131664	2	F	73
Lenvatinib	124386972	14	F	73
Lenvatinib	234632631	61	F	73
Lenvatinib	142278351	20	M	72
Lenvatinib	166848672	7	M	72
Lenvatinib	201886071	103	M	72
Lenvatinib	147384572	8	F	72
Lenvatinib	169899783	4	F	72
Lenvatinib	196144452	1928	F	72
Lenvatinib	2042100717	78	F	72
Lenvatinib	207573537	44	F	72
Lenvatinib	164697144	81	M	71
Lenvatinib	167267783	25	M	71
Lenvatinib	179674371	301	M	71
Lenvatinib	195000905	14	M	71
Lenvatinib	201369921	421	M	71
Lenvatinib	231673731	14	M	71
Lenvatinib	155923243	91	F	71
Lenvatinib	158065793	55	F	71
Lenvatinib	138878422	27	M	7
Lenvatinib	170264291	14	M	7
Lenvatinib	213890624	16	M	7
Lenvatinib	156756972	18	F	7
Lenvatinib	246652971	39	F	7
Lenvatinib	119881222	43	M	69
Lenvatinib	138507652	48	M	69
Lenvatinib	152328756	1	M	69
Lenvatinib	172103641	28	M	69
Lenvatinib	240295831	47	M	69
Lenvatinib	138880282	7	F	69
Lenvatinib	141863893	18	F	69
Lenvatinib	221268244	1	F	69
Lenvatinib	232067232	5	F	69
Lenvatinib	212501693	4	M	68
Lenvatinib	212756504	60	M	68
Lenvatinib	228510461	28	M	68
Lenvatinib	233629261	67	M	68
Lenvatinib	142692004	20	F	68
Lenvatinib	167956864	37	F	68
Lenvatinib	203791631	7	M	67
Lenvatinib	244181971	134	M	67
Lenvatinib	144800381	21	F	67
Lenvatinib	158428882	21	F	67
Lenvatinib	171584582	1	F	67
Lenvatinib	238757481	2	F	67
Lenvatinib	146184681	4	M	66
Lenvatinib	133856943	105	F	66
Lenvatinib	135613761	4	F	66
Lenvatinib	205066872	63	F	66
Lenvatinib	2075743410	20	F	66
Lenvatinib	226015891	189	F	66
Lenvatinib	226454261	7381	F	66
Lenvatinib	232426962	260	F	66
Lenvatinib	235237762	189	F	66
Lenvatinib	120814018	11	M	65
Lenvatinib	151911551	11	M	65
Lenvatinib	160144662	26	M	65
Lenvatinib	161799922	48	M	65
Lenvatinib	169464761	122	M	65
Lenvatinib	222904291	18	M	65
Lenvatinib	222294342	4	F	65
Lenvatinib	165970683	2	M	64
Lenvatinib	212242436	17	M	64
Lenvatinib	235237191	175	M	64
Lenvatinib	239246421	17	M	64
Lenvatinib	136207816	14	F	64
Lenvatinib	175609582	44	F	64
Lenvatinib	2078384412	6	F	64
Lenvatinib	210853031	11	F	64
Lenvatinib	213766595	72	F	64
Lenvatinib	149912761	143	M	63
Lenvatinib	171915297	63	M	63
Lenvatinib	236800276	65	M	63
Lenvatinib	250196081	35	M	63
Lenvatinib	193094771	139	F	63
Lenvatinib	206870615	5	F	63
Lenvatinib	214933902	71	F	63
Lenvatinib	222041921	42	F	63
Lenvatinib	115013322	29	M	62
Lenvatinib	252363692	7	M	62
Lenvatinib	123411401	99	F	62
Lenvatinib	141792791	57	F	62
Lenvatinib	1722611710	69	F	62
Lenvatinib	1976734613	61	F	62
Lenvatinib	219634441	13	F	62
Lenvatinib	234469381	173	F	62
Lenvatinib	124014954	8	M	61
Lenvatinib	161234451	36	M	61
Lenvatinib	188031937	12	M	61
Lenvatinib	163786232	5	F	61
Lenvatinib	212086403	7	F	61
Lenvatinib	185766581	76	M	6
Lenvatinib	253958341	19	M	6
Lenvatinib	137604532	28	F	6
Lenvatinib	234213823	21	M	59
Lenvatinib	225406023	49	F	59
Lenvatinib	131054715	1	M	58
Lenvatinib	141577914	83	M	58
Lenvatinib	159345031	70	M	58
Lenvatinib	230636413	452	M	58
Lenvatinib	247908403	14	M	58
Lenvatinib	198925031	9	F	58
Lenvatinib	247554992	13	F	58
Lenvatinib	237851461	6	M	57
Lenvatinib	1708305911	3	F	57
Lenvatinib	119898802	1	F	56
Lenvatinib	245670461	1	F	56
Lenvatinib	228288612	48	F	55
Lenvatinib	236681301	89	F	55
Lenvatinib	244385602	66	F	55
Lenvatinib	151934435	7	M	54
Lenvatinib	204171541	25	F	54
Lenvatinib	214939471	71	F	54
Lenvatinib	233020311	71	F	54
Lenvatinib	124393224	28	M	53
Lenvatinib	211965321	27	M	53
Lenvatinib	234534142	2	M	53
Lenvatinib	132920422	2	F	53
Lenvatinib	221166421	282	F	53
Lenvatinib	244335422	63	F	53
Lenvatinib	247497462	482	F	52
Lenvatinib	119282814	20	M	51
Lenvatinib	157519961	7	F	51
Lenvatinib	198156081	59	M	5
Lenvatinib	185105831	7	M	46
Lenvatinib	190267343	31	F	46
Lenvatinib	232679292	60	F	46
Lenvatinib	159794241	95	M	44
Lenvatinib	187766391	31	M	44
Lenvatinib	237443105	6	M	41
Lenvatinib	108820792	7	F	39
Lenvatinib	157326212	56	M	38
Lenvatinib	241207871	13	M	37
Lenvatinib	221512403	28	F	37
Lenvatinib	239907241	24	F	37
Lenvatinib	216114711	41	M	35
Lenvatinib	148419054	11	M
Lenvatinib	149684982	7	M
Lenvatinib	150516102	34	M
Lenvatinib	152286432	3	M
Lenvatinib	152320292	2	M
Lenvatinib	152949461	1	M
Lenvatinib	153982171	3	M
Lenvatinib	156694522	1	M
Lenvatinib	158897261	26	M
Lenvatinib	165127373	13	M
Lenvatinib	191993483	7	M
Lenvatinib	211472963	19	M
Lenvatinib	212751451	14	M
Lenvatinib	214326305	12	M
Lenvatinib	216677142	8	M
Lenvatinib	217278521	9	M
Lenvatinib	226018501	21	M
Lenvatinib	229430201	21	M
Lenvatinib	239427471	126	M
Lenvatinib	240759892	28	M
Lenvatinib	247239252	22	M
Lenvatinib	135635101	7	F
Lenvatinib	142901891	2	F
Lenvatinib	146851152	47	F
Lenvatinib	152589913	2	F
Lenvatinib	162500062	56	F
Lenvatinib	167510961	37	F
Lenvatinib	206650294	15	F
Lenvatinib	209015062	21	F
Lenvatinib	213042531	22	F
Lenvatinib	215510173	5	F
Lenvatinib	215662302	74	F
Lenvatinib	220007413	15	F
Lenvatinib	221268723	60	F
Lenvatinib	230327391	21	F
Lenvatinib	231052836	3	F
Lenvatinib	231067643	56	F
Lenvatinib	236126681	14	F
Lenvatinib	236591912	27	F
Lenvatinib	236700192	20	F
Lenvatinib	238589883	12	F
Pazopanib	7328587	21	M	78
Pazopanib	102021652	23	M	77
Pazopanib	118449411	23	M	77
Pazopanib	154842711	218	F	77
Pazopanib	175198836	42	F	77
Pazopanib	146888344	3	F	75
Pazopanib	148231092	33	M	73
Pazopanib	243883501	14	M	73
Pazopanib	116637102	13	F	73
Pazopanib	112278723	6	M	72
Pazopanib	177695316	1026	M	72
Pazopanib	147048966	329	F	72
Pazopanib	211416251	3	F	72
Pazopanib	99640696	3	F	72
Pazopanib	104597823	10	M	71
Pazopanib	166645293	25	M	71
Pazopanib	166907367	7	M	71
Pazopanib	122657023	14	F	71
Pazopanib	2047884011	15	F	71
Pazopanib	92556337	14	F	71
Pazopanib	8329727	3	M	7
Pazopanib	175751464	31	F	7
Pazopanib	123157551	189	M	69
Pazopanib	147814884	14	M	69
Pazopanib	98090343	32	M	69
Pazopanib	103790863	4	F	69
Pazopanib	118257851	487	F	69
Pazopanib	111658591	15	F	67
Pazopanib	184177862	1	F	67
Pazopanib	178545293	267	M	66
Pazopanib	7937203	37	F	66
Pazopanib	215523192	1229	M	65
Pazopanib	92962234	18	F	65
Pazopanib	154641121	37	M	64
Pazopanib	169952528	6	F	64
Pazopanib	7753606	1734	M	63
Pazopanib	193531296	49	F	63
Pazopanib	121542071	21	M	62
Pazopanib	187055479	19	M	62
Pazopanib	208032971	116	F	62
Pazopanib	165767111	70	M	61
Pazopanib	184845862	2	M	61
Pazopanib	204736403	20	F	61
Pazopanib	164108002	3	M	6
Pazopanib	98090363	17	M	6
Pazopanib	120828043	5	M	59
Pazopanib	147458171	7	M	59
Pazopanib	117352911	26	M	58
Pazopanib	211565681	15	F	58
Pazopanib	128611542	34	M	56
Pazopanib	157195198	13	M	56
Pazopanib	212568846	100	M	56
Pazopanib	97672065	7	M	56
Pazopanib	118262594	15	F	56
Pazopanib	174268043	10	M	54
Pazopanib	126251872	6	M	53
Pazopanib	214593651	133	M	53
Pazopanib	1298631212	253	F	52
Pazopanib	97668701	28	F	52
Pazopanib	99222872	70	F	52
Pazopanib	100357613	39	M	51
Pazopanib	160722692	39	M	51
Pazopanib	93246804	2	M	5
Pazopanib	97672108	109	M	5
Pazopanib	145861545	7	M	48
Pazopanib	129056732	61	M	47
Pazopanib	123534363	9	F	47
Pazopanib	6844236	9	F	47
Pazopanib	8430544	6	F	47
Pazopanib	116636541	51	M	45
Pazopanib	155422131	208	F	45
Pazopanib	186873462	358	F	45
Pazopanib	191729681	23	M	42
Pazopanib	98283652	21	M	41
Pazopanib	99924493	3	F	41
Pazopanib	144324514	18	M	4
Pazopanib	214916141	10	M	37
Pazopanib	191128241	7	F	37
Pazopanib	97265832	7	F	37
Pazopanib	194052203	135	M	35
Pazopanib	94985323	2	F	33
Pazopanib	159006531	4	F	27
Pazopanib	99643713	4	F	27
Pazopanib	158993031	7	M	2
Pazopanib	94984394	7	M	2
Pazopanib	125269162	73	M
Pazopanib	128184701	17	M
Pazopanib	132778993	119	M
Pazopanib	151480222	7	M
Pazopanib	153223982	65	M
Pazopanib	153405784	7	M
Pazopanib	160977314	33	M
Pazopanib	189992803	14	M
Pazopanib	139333779	4	F
Pazopanib	1635355013	28	F
Pazopanib	193670174	42	F
Pazopanib	8479294	14	F
Pazopanib	106595681	128
Pazopanib	106599213	234
Ponatinib	138703191	106	F	61
Ponatinib	111014372	8
Regorafenib	171004011	7	M	1
Regorafenib	159774081	2	M	9
Regorafenib	170384411	5	M	9
Regorafenib	136704161	12	F	89
Regorafenib	90304233	21	M	88
Regorafenib	123106091	8	M	86
Regorafenib	191748651	7	M	86
Regorafenib	96488014	21	F	86
Regorafenib	156663572	172	M	85
Regorafenib	113878251	55	M	82
Regorafenib	168639242	44	F	82
Regorafenib	96261183	5	M	81
Regorafenib	114679022	7	F	81
Regorafenib	192066151	18	F	81
Regorafenib	92908733	9	F	81
Regorafenib	148819001	7	M	8
Regorafenib	149010291	7	M	8
Regorafenib	154398112	14	M	8
Regorafenib	159501922	5	M	8
Regorafenib	161626151	14	M	8
Regorafenib	104507911	8	F	79
Regorafenib	104196011	3	M	78
Regorafenib	128278042	14	M	78
Regorafenib	137127224	1	F	78
Regorafenib	148717313	14	F	78
Regorafenib	95963313	6	F	78
Regorafenib	102736243	2	M	77
Regorafenib	104509173	16	M	77
Regorafenib	119240041	8	M	77
Regorafenib	139217071	244	M	77
Regorafenib	163135973	10	F	77
Regorafenib	142122312	7		77
Regorafenib	136931663	11	M	76
Regorafenib	181745921	4	M	76
Regorafenib	91357394	10	M	76
Regorafenib	97965132	7	M	76
Regorafenib	104872501	2	F	76
Regorafenib	110939293	29	F	76
Regorafenib	179887252	7	F	76
Regorafenib	94790552	5	F	76
Regorafenib	97965633	30	F	76
Regorafenib	110520603	2	M	75
Regorafenib	140349762	7	M	75
Regorafenib	140572161	7	M	75
Regorafenib	140836245	8	M	75
Regorafenib	142256611	8	M	75
Regorafenib	154682993	50	M	75
Regorafenib	221364583	12	M	75
Regorafenib	140555312	100	F	75
Regorafenib	160946151	80		75
Regorafenib	111318601	17	M	74
Regorafenib	131646302	51	M	74
Regorafenib	141629181	1	M	74
Regorafenib	149283391	31	M	74
Regorafenib	251690813	4	M	74
Regorafenib	141609112	13	F	74
Regorafenib	110806983	3	M	73
Regorafenib	111070182	20	M	73
Regorafenib	114454751	9	M	73
Regorafenib	163717094	39	M	73
Regorafenib	186955423	5	M	73
Regorafenib	167714311	13	F	73
Regorafenib	95876503	8	F	73
Regorafenib	101698023	21	M	72
Regorafenib	113118813	16	M	72
Regorafenib	116858674	4	M	72
Regorafenib	134037923	7	M	72
Regorafenib	153656922	7	M	72
Regorafenib	187894651	90	M	72
Regorafenib	222392501	55	M	72
Regorafenib	95422063	5	M	72
Regorafenib	95749082	2	M	72
Regorafenib	106595064	3	F	72
Regorafenib	112166772	7	F	72
Regorafenib	124809691	7	F	72
Regorafenib	91841453	2	F	72
Regorafenib	95490592	10	F	72
Regorafenib	97791656	1	F	72
Regorafenib	91746435	14		72
Regorafenib	114951722	2	M	71
Regorafenib	145465404	4	M	71
Regorafenib	183131881	14	M	71
Regorafenib	92510504	2	M	71
Regorafenib	1715353633	49	F	71
Regorafenib	94056061	9	F	71
Regorafenib	94626232	15	F	71
Regorafenib	97946582	21	F	71
Regorafenib	102706313	9	M	7
Regorafenib	106784373	4	M	7
Regorafenib	106981702	5	M	7
Regorafenib	115165962	21	M	7
Regorafenib	124131281	23	M	7
Regorafenib	141620811	13	M	7
Regorafenib	146602003	7	M	7
Regorafenib	152721522	7	M	7
Regorafenib	159000921	25	M	7
Regorafenib	159823011	10	M	7
Regorafenib	169519722	63	M	7
Regorafenib	171791691	14	M	7
Regorafenib	199405682	322	M	7
Regorafenib	222018801	21	M	7
Regorafenib	222750861	6	M	7
Regorafenib	94149462	9	M	7
Regorafenib	97402872	14	M	7
Regorafenib	143730055	13	F	7
Regorafenib	146840176	11	F	7
Regorafenib	158257561	21	F	7
Regorafenib	170594251	14	F	7
Regorafenib	91407312	17	F	7
Regorafenib	93262521	88	F	7
Regorafenib	94701907	1	F	7
Regorafenib	96210172	50	F	7
Regorafenib	98587842	14	F	7
Regorafenib	102238273	7	M	69
Regorafenib	104595904	3	M	69
Regorafenib	113276233	143	M	69
Regorafenib	139174191	12	M	69
Regorafenib	142601612	9	M	69
Regorafenib	152816782	14	M	69
Regorafenib	189535241	19	M	69
Regorafenib	212975313	5	M	69
Regorafenib	88958863	9	M	69
Regorafenib	103543563	1	F	69
Regorafenib	106675562	10	F	69
Regorafenib	109751812	6	F	69
Regorafenib	95639422	11	F	69
Regorafenib	96925224	7	F	69
Regorafenib	102462952	14	M	68
Regorafenib	104668942	31	M	68
Regorafenib	116855621	21	M	68
Regorafenib	139410662	7	M	68
Regorafenib	144191011	8	M	68
Regorafenib	145907851	7	M	68
Regorafenib	154686631	7	M	68
Regorafenib	189463752	6	M	68
Regorafenib	206705202	20	M	68
Regorafenib	97015303	16	M	68
Regorafenib	102558011	7	F	68
Regorafenib	104790213	1070	F	68
Regorafenib	118606951	3	F	68
Regorafenib	123521631	18	F	68
Regorafenib	142291461	94	F	68
Regorafenib	173980911	7	F	68
Regorafenib	98421601	14	F	68
Regorafenib	103716712	14	M	67
Regorafenib	117548331	24	M	67
Regorafenib	138494221	310	M	67
Regorafenib	165416951	7	M	67
Regorafenib	218114811	4	M	67
Regorafenib	95280002	51	M	67
Regorafenib	104178771	4	F	67
Regorafenib	110751905	305	F	67
Regorafenib	123021064	11	F	67
Regorafenib	140574292	2	F	67
Regorafenib	156915281	159	F	67
Regorafenib	91549531	14	F	67
Regorafenib	94597181	13	F	67
Regorafenib	104331291	62	M	66
Regorafenib	104336451	62	M	66
Regorafenib	110037991	13	M	66
Regorafenib	112249133	12	M	66
Regorafenib	136255841	8	M	66
Regorafenib	136932731	11	M	66
Regorafenib	147136034	8	M	66
Regorafenib	124729784	2	F	66
Regorafenib	134065632	17	F	66
Regorafenib	153760541	2	F	66
Regorafenib	157714072	15	F	66
Regorafenib	101773592	3	M	65
Regorafenib	144478414	16	M	65
Regorafenib	172919791	144	M	65
Regorafenib	185755471	7	M	65
Regorafenib	92671801	9	M	65
Regorafenib	94483803	7	M	65
Regorafenib	95171375	7	M	65
Regorafenib	96237863	20	M	65
Regorafenib	102414854	13	F	65
Regorafenib	109073464	13	F	65
Regorafenib	119385793	6	F	65
Regorafenib	125057152	9	F	65
Regorafenib	91381261	13	F	65
Regorafenib	94223994	1	F	65
Regorafenib	107508141	30	M	64
Regorafenib	108716422	13	M	64
Regorafenib	111042454	14	M	64
Regorafenib	116753242	41	M	64
Regorafenib	125319198	1	M	64
Regorafenib	133980512	7	M	64
Regorafenib	137267483	13	M	64
Regorafenib	143479592	12	M	64
Regorafenib	198138541	168	M	64
Regorafenib	211071403	2	M	64
Regorafenib	94117981	91	M	64
Regorafenib	119838833	31	F	64
Regorafenib	138242801	22	F	64
Regorafenib	151271171	14	F	64
Regorafenib	89175864	21	F	64
Regorafenib	98838184	2	F	64
Regorafenib	102710042	12	M	63
Regorafenib	110592375	4	M	63
Regorafenib	138713463	39	M	63
Regorafenib	153260122	4	M	63
Regorafenib	191580732	3	M	63
Regorafenib	213078115	4	M	63
Regorafenib	94788904	3	M	63
Regorafenib	113275942	1	F	63
Regorafenib	117914693	18	F	63
Regorafenib	148716971	3	F	63
Regorafenib	158373758	3	F	63
Regorafenib	243184162	27	F	63
Regorafenib	249064521	3	F	63
Regorafenib	96754663	6	F	63
Regorafenib	99142242	3	F	63
Regorafenib	102365373	10	M	62
Regorafenib	102703701	28	M	62
Regorafenib	106081312	36	M	62
Regorafenib	141114641	8	M	62
Regorafenib	149204001	11	M	62
Regorafenib	173584542	25	M	62
Regorafenib	94121263	7	M	62
Regorafenib	95963705	6	M	62
Regorafenib	100955435	29	F	62
Regorafenib	147136971	4	F	62
Regorafenib	103996131	48	M	61
Regorafenib	104234093	14	M	61
Regorafenib	136119101	7	M	61
Regorafenib	191399621	15	M	61
Regorafenib	99194212	32	M	61
Regorafenib	112794062	1	F	61
Regorafenib	112794082	2	F	61
Regorafenib	93462092	10	F	61
Regorafenib	133146011	11	M	6
Regorafenib	143547191	7	M	6
Regorafenib	158338821	7	M	6
Regorafenib	165707691	23	M	6
Regorafenib	95530733	7	M	6
Regorafenib	97014895	1	M	6
Regorafenib	146045392	7	F	6
Regorafenib	105692022	7	M	59
Regorafenib	113305587	2	M	59
Regorafenib	139067023	5	M	59
Regorafenib	140093982	1	M	59
Regorafenib	146122181	2	M	59
Regorafenib	197115574	11	M	59
Regorafenib	207117841	7	M	59
Regorafenib	97230032	16	M	59
Regorafenib	108794123	11	F	59
Regorafenib	113799033	14	F	59
Regorafenib	118361806	52	F	59
Regorafenib	132424311	21	F	59
Regorafenib	238148422	132	F	59
Regorafenib	97455823	39	F	59
Regorafenib	102340352	3	M	58
Regorafenib	111931472	6	M	58
Regorafenib	119826821	14	M	58
Regorafenib	128862803	265	M	58
Regorafenib	154513481	31	M	58
Regorafenib	115893211	263	M	57
Regorafenib	118988031	28	M	57
Regorafenib	130519162	30	M	57
Regorafenib	212753441	2	M	57
Regorafenib	95266602	3	M	57
Regorafenib	95339724	3	M	57
Regorafenib	96441352	3	M	57
Regorafenib	102325463	14	F	57
Regorafenib	104679472	42	F	57
Regorafenib	135645071	11	F	57
Regorafenib	97128492	9	M	56
Regorafenib	102674794	14	F	56
Regorafenib	131005553	40	F	56
Regorafenib	179562802	7	F	56
Regorafenib	195893452	45	F	56
Regorafenib	92840511	2	F	56
Regorafenib	94176541	7	F	56
Regorafenib	99062641	2	F	56
Regorafenib	111070212	23	M	55
Regorafenib	123705731	131	M	55
Regorafenib	134272714	1	M	55
Regorafenib	1017247510	8	F	55
Regorafenib	163895732	7	F	55
Regorafenib	185192511	20	F	55
Regorafenib	116170903	14	M	54
Regorafenib	123723931	7	M	54
Regorafenib	247324391	7	M	54
Regorafenib	156437811	3	F	54
Regorafenib	111528941	7	M	53
Regorafenib	210689981	7	M	53
Regorafenib	93804277	16	M	53
Regorafenib	105575921	14	F	53
Regorafenib	90599121	15	F	53
Regorafenib	140654104	53	M	52
Regorafenib	143084551	28	M	52
Regorafenib	136704423	14	F	52
Regorafenib	161691642	8	F	52
Regorafenib	197996541	16	F	52
Regorafenib	212274611	6	F	52
Regorafenib	101926342	2	M	51
Regorafenib	105109591	217	M	51
Regorafenib	133620931	41	M	51
Regorafenib	97402922	7	M	51
Regorafenib	98710132	5	M	51
Regorafenib	102652362	23	F	51
Regorafenib	162121312	7	F	51
Regorafenib	1880254514	4	F	51
Regorafenib	110263163	3	M	5
Regorafenib	144532721	5	M	5
Regorafenib	186008181	12	F	5
Regorafenib	92487711	25	F	5
Regorafenib	94762645	13	F	5
Regorafenib	126651213	17	M	49
Regorafenib	91499982	2	M	49
Regorafenib	97464745	1	M	49
Regorafenib	102674583	11	F	49
Regorafenib	117010233	14	F	49
Regorafenib	121840663	1	F	49
Regorafenib	104643334	7	M	48
Regorafenib	96146107	5	M	48
Regorafenib	102654172	11	F	48
Regorafenib	102711522	16	F	48
Regorafenib	124130192	17	F	48
Regorafenib	222560741	169	F	48
Regorafenib	233968782	28	M	47
Regorafenib	242768182	14	M	47
Regorafenib	99806571	2	M	47
Regorafenib	132679692	17	F	47
Regorafenib	142632531	6	F	47
Regorafenib	99200142	14	F	47
Regorafenib	93426764	15	F	46
Regorafenib	109751824	1	M	44
Regorafenib	160004582	3	M	44
Regorafenib	111810282	4	F	44
Regorafenib	1086292812	2	M	43
Regorafenib	146798981	118	F	43
Regorafenib	146799521	56	M	41
Regorafenib	94790564	3	F	41
Regorafenib	1330316910	10	M	4
Regorafenib	118804431	3	M	39
Regorafenib	100664112	2	F	38
Regorafenib	102913681	13	F	37
Regorafenib	97130121	45	F	36
Regorafenib	145118331	13	F	35
Regorafenib	227838172	7	M	24
Regorafenib	207841752	15	M	18
Regorafenib	223334744	179	M	14
Regorafenib	125274562	1	M
Regorafenib	127222276	17	M
Regorafenib	138779193	17	M
Regorafenib	139068321	7	M
Regorafenib	140082282	19	M
Regorafenib	141345191	25	M
Regorafenib	142722801	14	M
Regorafenib	146601972	29	M
Regorafenib	148048402	14	M
Regorafenib	150228181	3	M
Regorafenib	150741773	2	M
Regorafenib	151964661	35	M
Regorafenib	152463352	32	M
Regorafenib	154511091	2	M
Regorafenib	155629242	14	M
Regorafenib	156133252	5	M
Regorafenib	156439671	14	M
Regorafenib	156957382	1	M
Regorafenib	166483251	385	M
Regorafenib	174896471	98	M
Regorafenib	229879161	14	M
Regorafenib	89327981	6	M
Regorafenib	111810291	3	F
Regorafenib	116752391	1	F
Regorafenib	117854641	19	F
Regorafenib	130456072	7	F
Regorafenib	131939877	1	F
Regorafenib	138454171	7	F
Regorafenib	143941492	5	F
Regorafenib	147656861	7	F
Regorafenib	156956437	8	F
Regorafenib	210352534	50	F
Regorafenib	229654851	50	F
Regorafenib	154398201	4
Regorafenib	155375061	14
Sorafenib	161246451	1	M	1
Sorafenib	170991351	14	M	9
Sorafenib	6933795	12	M	89
Sorafenib	130660931	253	F	89
Sorafenib	8447363	4	F	89
Sorafenib	8018271	29	M	88
Sorafenib	5191274	38	M	87
Sorafenib	89680822	7	M	87
Sorafenib	174981064	2	M	86
Sorafenib	6965611	10	M	85
Sorafenib	97996711	7	M	85
Sorafenib	131598754	93	F	85
Sorafenib	7110068	6	F	85
Sorafenib	101894245	4	M	84
Sorafenib	7576722	7	M	84
Sorafenib	8407456	3	M	84
Sorafenib	88590252	38	F	84
Sorafenib	102701352	5	M	83
Sorafenib	155851281	2130	M	83
Sorafenib	92490812	4	M	83
Sorafenib	93975713	2	M	83
Sorafenib	97043041	2	M	83
Sorafenib	111819145	41	F	83
Sorafenib	5697327	7	F	83
Sorafenib	145046611	3	M	82
Sorafenib	5041779	365	M	82
Sorafenib	5382865	365	M	82
Sorafenib	6716282	1	M	82
Sorafenib	6800814	10	M	82
Sorafenib	7449102	40	M	82
Sorafenib	8397764	85	M	82
Sorafenib	8484135	2	M	82
Sorafenib	93879401	36	M	82
Sorafenib	6575223	13	F	82
Sorafenib	6689747	4	F	82
Sorafenib	6957409	2	F	82
Sorafenib	5076697	5	M	81
Sorafenib	6460239	3	M	81
Sorafenib	74556187	2	M	81
Sorafenib	7550316	51	M	81
Sorafenib	7778058	29	M	81
Sorafenib	8010309	14	M	81
Sorafenib	92444762	5	M	81
Sorafenib	93605951	3	M	81
Sorafenib	102818782	4	F	81
Sorafenib	145349184	28	F	81
Sorafenib	7030196	14	F	81
Sorafenib	7307978	4	F	81
Sorafenib	124566392	90	M	8
Sorafenib	172920691	77	M	8
Sorafenib	6211735	28	M	8
Sorafenib	6679686	40	M	8
Sorafenib	6763394	14	M	8
Sorafenib	6800871	5	M	8
Sorafenib	6940887	11	M	8
Sorafenib	7036906	3	M	8
Sorafenib	7201447	2	M	8
Sorafenib	7524917	9	M	8
Sorafenib	7714456	6	M	8
Sorafenib	7868057	226	M	8
Sorafenib	8258186	13	M	8
Sorafenib	8272956	36	M	8
Sorafenib	8481581	5	M	8
Sorafenib	137744771	56	F	8
Sorafenib	153676973	14	F	8
Sorafenib	185611921	57	F	8
Sorafenib	208034491	258	F	8
Sorafenib	6027711	16	F	8
Sorafenib	6663619	10	F	8
Sorafenib	7199300	7	F	8
Sorafenib	139615761	21	M	79
Sorafenib	5187691	5	M	79
Sorafenib	5426119	13	M	79
Sorafenib	6304845	11	M	79
Sorafenib	6357883	4	M	79
Sorafenib	6637763	42	M	79
Sorafenib	6639628	3	M	79
Sorafenib	6651037	9	M	79
Sorafenib	6812034	7	M	79
Sorafenib	6880748	8	M	79
Sorafenib	7055651	15	M	79
Sorafenib	7388727	6	M	79
Sorafenib	7399747	13	M	79
Sorafenib	7997591	4	M	79
Sorafenib	6216435	14	F	79
Sorafenib	7035143	1	F	79
Sorafenib	7232543	14	F	79
Sorafenib	7307975	35	F	79
Sorafenib	8140918	10	F	79
Sorafenib	8276116	18	F	79
Sorafenib	8461441	1	F	79
Sorafenib	105316712	8	M	78
Sorafenib	117939451	13	M	78
Sorafenib	119406014	1	M	78
Sorafenib	122947011	60	M	78
Sorafenib	130454781	4	M	78
Sorafenib	6627651	9	M	78
Sorafenib	7083224	14	M	78
Sorafenib	7493690	1	M	78
Sorafenib	8194277	11	M	78
Sorafenib	8196639	28	M	78
Sorafenib	8353925	6	M	78
Sorafenib	8363758	61	M	78
Sorafenib	8375482	6	M	78
Sorafenib	89764651	32	M	78
Sorafenib	105990123	9	F	78
Sorafenib	6139503	5	F	78
Sorafenib	6267207	3	F	78
Sorafenib	6677149	9	F	78
Sorafenib	6809282	10	F	78
Sorafenib	6944902	14	F	78
Sorafenib	6970936	7	F	78
Sorafenib	7618332	14	F	78
Sorafenib	7875276	14	F	78
Sorafenib	7942106	7	F	78
Sorafenib	8312764	7	F	78
Sorafenib	90174181	14	F	78
Sorafenib	144253001	21	M	77
Sorafenib	5077715	7	M	77
Sorafenib	5983593	4	M	77
Sorafenib	6340602	3	M	77
Sorafenib	6639667	3	M	77
Sorafenib	6660665	1	M	77
Sorafenib	6749228	5	M	77
Sorafenib	6848451	8	M	77
Sorafenib	7026536	9	M	77
Sorafenib	7113017	183	M	77
Sorafenib	7199303	1	M	77
Sorafenib	7487694	10	M	77
Sorafenib	7733931	367	M	77
Sorafenib	7833391	214	M	77
Sorafenib	7935796	6	M	77
Sorafenib	89570292	1	M	77
Sorafenib	96962731	3	M	77
Sorafenib	105200192	10	F	77
Sorafenib	109467461	14	F	77
Sorafenib	111206822	49	F	77
Sorafenib	114319401	1	F	77
Sorafenib	5168761	13	F	77
Sorafenib	6334661	17	F	77
Sorafenib	6965918	10	F	77
Sorafenib	7307965	7	F	77
Sorafenib	7521466	7	F	77
Sorafenib	7817541	12	F	77
Sorafenib	86469394	45	F	77
Sorafenib	88221732	10	F	77
Sorafenib	135691311	15		77
Sorafenib	101504862	14	M	76
Sorafenib	104953192	2	M	76
Sorafenib	117926641	21	M	76
Sorafenib	213559744	7	M	76
Sorafenib	5029862	16	M	76
Sorafenib	5742167	22	M	76
Sorafenib	5818854	10	M	76
Sorafenib	6197485	59	M	76
Sorafenib	6366724	8	M	76
Sorafenib	6456655	35	M	76
Sorafenib	6503559	150	M	76
Sorafenib	6575210	11	M	76
Sorafenib	6640233	9	M	76
Sorafenib	6642329	4	M	76
Sorafenib	6705832	195	M	76
Sorafenib	6758677	3	M	76
Sorafenib	6918582	15	M	76
Sorafenib	6929682	1	M	76
Sorafenib	7045012	22	M	76
Sorafenib	7057197	28	M	76
Sorafenib	7388725	23	M	76
Sorafenib	7590586	7	M	76
Sorafenib	7610651	5	M	76
Sorafenib	7749656	55	M	76
Sorafenib	8010307	14	M	76
Sorafenib	8050046	14	M	76
Sorafenib	81020362	28	M	76
Sorafenib	8417599	1	M	76
Sorafenib	84345565	15	M	76
Sorafenib	8447364	12	M	76
Sorafenib	8521505	1	M	76
Sorafenib	86962434	58	M	76
Sorafenib	89865281	25	M	76
Sorafenib	106198072	77	F	76
Sorafenib	148052102	63	F	76
Sorafenib	161230084	4	F	76
Sorafenib	5833282	1	F	76
Sorafenib	5855698	1	F	76
Sorafenib	6537129	7	F	76
Sorafenib	6684548	8	F	76
Sorafenib	6809291	10	F	76
Sorafenib	7199339	8	F	76
Sorafenib	7721229	7	F	76
Sorafenib	80219542	12	F	76
Sorafenib	91396241	17	F	76
Sorafenib	102652382	8	M	75
Sorafenib	109604561	379	M	75
Sorafenib	118450432	1936	M	75
Sorafenib	121152271	11	M	75
Sorafenib	157058452	21	M	75
Sorafenib	161572121	3	M	75
Sorafenib	165200804	63	M	75
Sorafenib	180962291	253	M	75
Sorafenib	206861723	8	M	75
Sorafenib	5018775	8	M	75
Sorafenib	5291823	7	M	75
Sorafenib	6088266	14	M	75
Sorafenib	6129965	12	M	75
Sorafenib	6401771	11	M	75
Sorafenib	6639694	28	M	75
Sorafenib	6736234	13	M	75
Sorafenib	7055622	5	M	75
Sorafenib	7200176	3	M	75
Sorafenib	7299549	21	M	75
Sorafenib	7914435	7	M	75
Sorafenib	8000290	6	M	75
Sorafenib	8012588	5	M	75
Sorafenib	8534223	1	M	75
Sorafenib	87670591	263	M	75
Sorafenib	91598103	305	M	75
Sorafenib	107455503	3	F	75
Sorafenib	117479092	15	F	75
Sorafenib	6190193	7	F	75
Sorafenib	7113062	3	F	75
Sorafenib	7510066	2	F	75
Sorafenib	138870572	6	M	74
Sorafenib	150180851	35	M	74
Sorafenib	159773541	19	M	74
Sorafenib	183809531	30	M	74
Sorafenib	5044946	91	M	74
Sorafenib	5420117	60	M	74
Sorafenib	5981256	7	M	74
Sorafenib	6142742	63	M	74
Sorafenib	6620551	6	M	74
Sorafenib	6702040	8	M	74
Sorafenib	6774110	9	M	74
Sorafenib	6813933	8	M	74
Sorafenib	7009073	1	M	74
Sorafenib	7036912	3	M	74
Sorafenib	7057180	28	M	74
Sorafenib	7371054	14	M	74
Sorafenib	7520727	2	M	74
Sorafenib	7520830	15	M	74
Sorafenib	7535919	14	M	74
Sorafenib	7688592	2	M	74
Sorafenib	7688890	1	M	74
Sorafenib	7877139	28	M	74
Sorafenib	8106272	1	M	74
Sorafenib	8161988	30	M	74
Sorafenib	102677372	21	F	74
Sorafenib	106384962	20	F	74
Sorafenib	111563148	7	F	74
Sorafenib	124814612	7	F	74
Sorafenib	175547451	1	F	74
Sorafenib	5709406	7	F	74
Sorafenib	6509544	13	F	74
Sorafenib	6579279	28	F	74
Sorafenib	6636067	6	F	74
Sorafenib	7574453	7	F	74
Sorafenib	7758249	17	F	74
Sorafenib	7888292	11	F	74
Sorafenib	8180890	35	F	74
Sorafenib	104777163	14	M	73
Sorafenib	121913064	32	M	73
Sorafenib	141245679	66	M	73
Sorafenib	144252991	31	M	73
Sorafenib	208964172	15	M	73
Sorafenib	5027420	47	M	73
Sorafenib	5926341	17	M	73
Sorafenib	6399527	7	M	73
Sorafenib	6619519	10	M	73
Sorafenib	6628739	7	M	73
Sorafenib	6918580	9	M	73
Sorafenib	7118290	46	M	73
Sorafenib	7264758	2	M	73
Sorafenib	7450325	18	M	73
Sorafenib	7535920	14	M	73
Sorafenib	7956322	1	M	73
Sorafenib	8444423	6	M	73
Sorafenib	92491131	1	M	73
Sorafenib	130454791	105	F	73
Sorafenib	153676961	14	F	73
Sorafenib	207407134	7	F	73
Sorafenib	6149532	14	F	73
Sorafenib	6579188	22	F	73
Sorafenib	6676328	14	F	73
Sorafenib	6786005	7	F	73
Sorafenib	6786831	56	F	73
Sorafenib	76197915	3	F	73
Sorafenib	8559388	11	F	73
Sorafenib	8619981	2	F	73
Sorafenib	108744531	28		73
Sorafenib	107079285	9	M	72
Sorafenib	113267815	14	M	72
Sorafenib	114132211	10	M	72
Sorafenib	210770421	6	M	72
Sorafenib	6337465	6	M	72
Sorafenib	6529463	14	M	72
Sorafenib	6663626	334	M	72
Sorafenib	6663782	334	M	72
Sorafenib	6676339	32	M	72
Sorafenib	6684546	7	M	72
Sorafenib	6694247	4	M	72
Sorafenib	6730595	11	M	72
Sorafenib	7059736	5	M	72
Sorafenib	7788889	48	M	72
Sorafenib	7816629	1	M	72
Sorafenib	79004364	5	M	72
Sorafenib	7963949	14	M	72
Sorafenib	8166656	10	M	72
Sorafenib	8519101	4	M	72
Sorafenib	85709112	73	M	72
Sorafenib	89994211	14	M	72
Sorafenib	232931502	5	F	72
Sorafenib	5936123	5	F	72
Sorafenib	6627663	7	F	72
Sorafenib	8369527	12	F	72
Sorafenib	108739221	525	M	71
Sorafenib	139749152	10	M	71
Sorafenib	144131091	17	M	71
Sorafenib	5910661	5	M	71
Sorafenib	6061245	10	M	71
Sorafenib	6376809	2	M	71
Sorafenib	6453281	3	M	71
Sorafenib	6464261	43	M	71
Sorafenib	6660630	14	M	71
Sorafenib	6673178	7	M	71
Sorafenib	6676590	2	M	71
Sorafenib	6684848	24	M	71
Sorafenib	6721247	6	M	71
Sorafenib	6768234	83	M	71
Sorafenib	6940039	8	M	71
Sorafenib	6944689	11	M	71
Sorafenib	6965610	85	M	71
Sorafenib	7088663	31	M	71
Sorafenib	7202755	6	M	71
Sorafenib	7307970	4	M	71
Sorafenib	7599761	13	M	71
Sorafenib	7864607	1119	M	71
Sorafenib	7943413	1	M	71
Sorafenib	8327449	5	M	71
Sorafenib	84999924	9	M	71
Sorafenib	85012653	258	M	71
Sorafenib	89302121	1	M	71
Sorafenib	90282151	22	M	71
Sorafenib	96021622	41	M	71
Sorafenib	135646023	46	F	71
Sorafenib	153974352	7	F	71
Sorafenib	6399530	19	F	71
Sorafenib	7408563	17	F	71
Sorafenib	8307198	14	F	71
Sorafenib	96858533	14	F	71
Sorafenib	7407686	293		71
Sorafenib	103957632	7	M	7
Sorafenib	105383714	3	M	7
Sorafenib	110377511	7	M	7
Sorafenib	146675201	1081	M	7
Sorafenib	216694072	2	M	7
Sorafenib	5084346	5	M	7
Sorafenib	6129329	7	M	7
Sorafenib	6439432	2	M	7
Sorafenib	6486905	20	M	7
Sorafenib	6549659	6	M	7
Sorafenib	6549661	17	M	7
Sorafenib	6610197	7	M	7
Sorafenib	6618036	1	M	7
Sorafenib	6663524	6	M	7
Sorafenib	6684803	12	M	7
Sorafenib	7022879	5	M	7
Sorafenib	7053947	8	M	7
Sorafenib	7083256	66	M	7
Sorafenib	7452195	5	M	7
Sorafenib	7520954	61	M	7
Sorafenib	7522727	6	M	7
Sorafenib	7869271	18	M	7
Sorafenib	7914419	7	M	7
Sorafenib	7998544	83	M	7
Sorafenib	8382313	14	M	7
Sorafenib	89767142	2	M	7
Sorafenib	93660221	31	M	7
Sorafenib	94480092	6	M	7
Sorafenib	102801373	34	F	7
Sorafenib	5076726	6	F	7
Sorafenib	5321552	6	F	7
Sorafenib	5685976	6	F	7
Sorafenib	6313260	5	F	7
Sorafenib	6466587	7	F	7
Sorafenib	7521037	3	F	7
Sorafenib	99054205	4	F	7
Sorafenib	111263855	10	M	69
Sorafenib	126294521	8	M	69
Sorafenib	139106601	20	M	69
Sorafenib	157771101	69	M	69
Sorafenib	168635021	69	M	69
Sorafenib	5607859	11	M	69
Sorafenib	5941473	18	M	69
Sorafenib	5959881	2	M	69
Sorafenib	5972872	10	M	69
Sorafenib	6069031	2	M	69
Sorafenib	6158276	28	M	69
Sorafenib	6593011	27	M	69
Sorafenib	6635977	7	M	69
Sorafenib	6639668	10	M	69
Sorafenib	6682512	14	M	69
Sorafenib	6715295	12	M	69
Sorafenib	6716388	14	M	69
Sorafenib	6733661	8	M	69
Sorafenib	6737502	56	M	69
Sorafenib	6745406	4	M	69
Sorafenib	6969908	4	M	69
Sorafenib	7020037	5	M	69
Sorafenib	7020273	10	M	69
Sorafenib	7093231	179	M	69
Sorafenib	7334844	2	M	69
Sorafenib	7449110	11	M	69
Sorafenib	7621250	8	M	69
Sorafenib	7785755	7	M	69
Sorafenib	7909413	88	M	69
Sorafenib	79725665	14	M	69
Sorafenib	8315218	2	M	69
Sorafenib	8322725	88	M	69
Sorafenib	8464827	17	M	69
Sorafenib	91969742	62	M	69
Sorafenib	94332901	9	M	69
Sorafenib	102633122	19	F	69
Sorafenib	104822379	1	F	69
Sorafenib	109075392	21	F	69
Sorafenib	116531592	3	F	69
Sorafenib	131226862	14	F	69
Sorafenib	6122585	13	F	69
Sorafenib	6343637	12	F	69
Sorafenib	6379089	28	F	69
Sorafenib	6676550	14	F	69
[truncated: 931 more rows]
